# Supplementary material for: Mitochondrial defects in the respiratory complex I contribute to impaired translational initiation via ROS and energy homeostasis in SMA motor neurons
Source: Acta Neuropathol Commun. 2020 Dec 22;8:223. doi: 10.1186/s40478-020-01101-6 (PMC7754598; doi:10.1186/s40478-020-01101-6)
Supplement: Supplementary file 2 — Additional file 2: Mass spectromertry source data. This file contains results of the mass spectrometry including pathway analyses. [file 40478_2020_1101_MOESM2_ESM.xlsx]

## Sheet: Raw
up to first ;																																	Means (log2)								Valid values
ProteinGroups	Genes	ProteinDescriptions	-Log p-value WT_PYR_WT_CNTR	q-value WT_PYR_WT_CNTR	Difference WT_PYR_WT_CNTR	-Log p-value WT_NAC_WT_CNTR	q-value WT_NAC_WT_CNTR	Difference WT_NAC_WT_CNTR	-Log p-value WT_MEN_WT_CNTR	q-value WT_MEN_WT_CNTR	Difference WT_MEN_WT_CNTR	-Log p-value SMA_PYR_SMA_CNTR	q-value SMA_PYR_SMA_CNTR	Difference SMA_PYR_SMA_CNTR	-Log p-value SMA_NAC_SMA_CNTR	q-value SMA_NAC_SMA_CNTR	Difference SMA_NAC_SMA_CNTR	-Log p-value SMA_MEN_SMA_CNTR	q-value SMA_MEN_SMA_CNTR	Difference SMA_MEN_SMA_CNTR	-Log p-value WT_CNTR_SMA_CNTR	q-value WT_CNTR_SMA_CNTR	Difference WT_CNTR_SMA_CNTR	-Log p-value WT_PYR_SMA_PYR	q-value WT_PYR_SMA_PYR	Difference WT_PYR_SMA_PYR	-Log p-value WT_NAC_SMA_NAC	q-value WT_NAC_SMA_NAC	Difference WT_NAC_SMA_NAC	-Log p-value WT_MEN_SMA_MEN	q-value WT_MEN_SMA_MEN	Difference WT_MEN_SMA_MEN	Mean WT_CNTR	Mean WT_PYR	Mean WT_NAC	Mean WT_MEN	Mean SMA_CNTR	Mean SMA_PYR	Mean SMA_NAC	Mean SMA_MEN	Valid values	Valid values WT_CNTR	Valid values WT_PYR	Valid values WT_NAC	Valid values WT_MEN	Valid values SMA_CNTR	Valid values SMA_PYR	Valid values SMA_NAC	Valid values SMA_MEN
P29341	Pabpc1	Polyadenylate-binding protein 1	0.0699116	1	0.0134206	0.150125	1	-0.0217052	0.0927628	1	0.0110369	1.5572	1	-0.105885	1.36102	1	-0.105433	0.123553	1	-0.00956917	0.982951	0.842245	0.0913733	1.48922	0.782613	0.210678	1.60254	0.920769	0.175101	1.48352	1	0.125258	22.862	22.8755	22.8403	22.8731	22.7707	22.6648	22.6652	22.7611	28	4	4	4	4	3	3	3	3
Q8BGD9	Eif4b	Eukaryotic translation initiation factor 4B	0.309372	1	0.187267	0.410676	1	0.107839	0.528423	1	-0.241631	0.258695	1	0.155706	0.394358	1	0.230927	0.101236	1	0.115186	0.862048	0.70246	0.270755	0.398609	0.821925	0.302317	0.315214	0.940353	0.147667	0.0658266	1	0.0879145	21.1823	21.3696	21.2901	20.9407	20.9115	21.0672	21.1425	21.0267	28	4	4	4	4	3	3	3	3
P28656	Nap1l1	Nucleosome assembly protein 1-like 1	0.213707	1	0.118965	0.12176	1	0.0610905	0.504187	1	0.219343	0.0612206	1	0.0384763	0.115799	1	0.0612418	0.453425	1	0.185806	0.380907	0.794543	-0.221025	0.288846	0.881792	-0.140536	0.964479	0.921393	-0.221176	0.5253	1	-0.186889	21.2463	21.3653	21.3074	21.4656	21.4673	21.5058	21.5286	21.6531	28	4	4	4	4	3	3	3	3
P23116	Eif3a	Eukaryotic translation initiation factor 3 subunit A	0.380016	1	-0.124454	0.157039	1	-0.0629091	0.677368	1	0.15753	0.811777	1	-0.08833	0.454832	1	-0.0885563	1.30175	1	0.0839113	0.738826	0.750503	-0.189818	0.896498	0.791621	-0.225941	0.484007	0.9262	-0.164171	0.838251	1	-0.128287	21.1765	21.052	21.1136	21.334	21.3663	21.278	21.2778	21.4502	28	4	4	4	4	3	3	3	3
P20152	Vim	Vimentin	0.0984184	1	0.249779	0.026029	1	-0.0650358	1.54345	0.986581	-2.10326	0.465774	1	0.273769	0.18252	1	0.150648	2.21378	1	-2.45417	0.177558	0.841647	-0.357367	0.182391	0.870174	-0.381356	0.346474	0.914012	-0.573051	0.26168	1	-0.377996	26.0057	26.2555	25.9407	23.9024	26.3631	26.6368	26.5137	23.9089	28	4	4	4	4	3	3	3	3
P14131	Rps16	40S ribosomal protein S16	0.0473722	1	-0.014008	0.476132	1	0.0863147	0.712608	1	0.109873	0.743587	1	-0.1713	0.623935	1	-0.200849	0.0668773	1	-0.0225004	1.09872	0.72536	-0.202975	0.144171	0.958048	-0.0456835	0.275791	0.960716	0.0841885	0.1537	1	-0.0484538	23.1721	23.1581	23.2584	23.2819	23.375	23.2037	23.1742	23.3525	28	4	4	4	4	3	3	3	3
Q9Z321	Top3b	DNA topoisomerase 3-beta-1	0.281825	1	-0.357508	0.870133	1	-0.83276	0.286086	1	-0.344224	0.414073	1	-0.557438	0.582768	1	-0.704691	0.17361	1	0.326341	0.0930543	0.920505	0.167309	0.352683	0.821425	0.367239	0.0414599	0.995118	0.0392399	0.749772	1	-0.883398	17.2768	16.9193	16.4441	16.9326	17.1095	16.5521	16.4048	17.4359	28	4	4	4	4	3	3	3	3
Q9Z315	Sart1	U4/U6.U5 tri-snRNP-associated protein 1	0.125037	1	0.105632	1.13336	1	0.403796	0.0333713	1	-0.0078001	0.206016	1	-0.0962181	1.76506	1	-0.455151	0.0939023	1	-0.0420742	0.648425	0.830334	-0.115442	0.078066	0.958153	0.0864078	1.66185	0.814276	0.743504	0.11232	1	0.039145	16.7785	16.8842	17.1823	16.7707	16.894	16.7978	16.4388	16.8519	28	4	4	4	4	3	3	3	3
Q9Z2Z6	Slc25a20	Mitochondrial carnitine/acylcarnitine carrier protein	0.864482	1	-0.705357	0.335618	1	-0.294873	2.09054	1	0.22083	0.0358765	1	-0.0240142	0.380767	1	0.21939	0.699726	1	0.382322	0.134128	0.936185	-0.0625235	0.719822	0.723246	-0.743866	0.582667	0.926588	-0.576787	0.437783	1	-0.154451	21.5276	20.8222	21.2327	21.7484	21.5901	21.5661	21.8095	21.9724	28	4	4	4	4	3	3	3	3
Q9Z2Y8	Plpbp	Pyridoxal phosphate homeostasis protein	0.340304	1	0.139013	0.233713	1	0.138704	0.372615	0.996583	0.0928998	0.729456	1	0.271076	0.790448	1	0.180483	0.853748	1	0.256358	1.19262	0.673871	0.250696	0.204408	0.919564	0.118632	0.313912	0.930041	0.208917	0.0294578	1	0.0136185	19.1465	19.2855	19.2852	19.2394	18.8958	19.1669	19.0763	19.1521	28	4	4	4	4	3	3	3	3
Q9Z2Y3	Homer1	Homer protein homolog 1	0.723487	1	0.265348	0.122657	1	-0.0469904	0.311632	0.996572	-0.12406	0.221278	1	-0.0745983	0.242502	1	-0.100028	0.403371	1	-0.107931	0.371544	0.846201	-0.120652	0.508655	0.824714	0.219294	0.153319	0.973552	-0.0676147	0.0601418	1	-0.0322638	18.5274	18.7927	18.4804	18.4033	18.648	18.5734	18.548	18.5401	28	4	4	4	4	3	3	3	3
Q9Z2X8	Keap1	Kelch-like ECH-associated protein 1	0.408969	1	-0.434761	0.0687084	1	0.0520527	0.271197	1	-0.17739	0.578618	1	0.660589	0.900997	1	0.704179	0.887707	1	0.79175	0.352597	0.770682	0.317008	0.616662	0.730973	-0.778342	0.714055	0.923434	-0.335118	0.730719	1	-0.500139	15.4979	NaN	15.6507	15.0599	15.7451	16.0572	15.8092	15.7788	15	3	0	2	3	1	2	2	2
Q9Z2X2	Psmd10	26S proteasome non-ATPase regulatory subunit 10	0.125854	1	0.0676465	0.73894	1	0.26281	1.27722	1	-0.423391	0.0127465	1	-0.00417709	0.156092	1	-0.0357666	0.268569	1	-0.0664113	0.424888	0.839094	-0.128705	0.0945179	0.959563	-0.056881	0.428475	0.928291	0.169872	0.927085	1	-0.446915	16.6879	16.7555	16.9507	16.2645	16.8166	16.8124	16.7808	16.7502	28	4	4	4	4	3	3	3	3
Q9Z2X1	Hnrnpf	Heterogeneous nuclear ribonucleoprotein F	0.155861	1	0.108302	0.0369303	1	0.0296488	0.543252	1	-0.307193	0.462197	1	0.151864	0.738267	1	0.276259	0.314911	1	-0.0848796	0.103663	0.935318	0.0693453	0.0381446	0.985929	0.0257826	0.275718	0.933766	-0.177265	0.200572	1	-0.1405	19.712	19.8203	19.7417	19.4048	19.6427	19.7946	19.9189	19.5578	28	4	4	4	4	3	3	3	3
Q9Z2W9	Gria3	Glutamate receptor 3	0.392252	1	-0.331678	0.129934	1	-0.126349	0.0198666	1	0.0212259	0.116162	1	-0.0744047	0.412635	1	-0.223917	0.405575	1	-0.406632	0.123643	0.903518	0.136653	0.187351	0.921786	-0.12062	0.432079	0.921147	0.234221	0.702097	1	0.70319	16.2497	16.0778	16.1234	16.2709	16.1131	16.0387	15.8891	16.063	26	4	3	4	4	3	3	3	2
Q9Z2W8	Gria4	Glutamate receptor 4	0.641111	1	0.251891	0.0500515	1	-0.0329971	0.0586173	0.997343	0.0373616	0.682066	1	0.105032	0.217159	1	0.0713634	2.08944	1	0.237924	0.907027	0.712662	0.236273	0.994777	0.729897	0.383132	0.194534	0.956848	0.131912	0.09386	1	0.0782356	17.5409	17.7928	17.5079	17.5783	17.3046	17.4097	17.376	17.5425	28	4	4	4	4	3	3	3	3
Q9Z2W1	Stk25	Serine/threonine-protein kinase 25	0.62104	1	0.178507	0.254258	1	0.082314	0.713968	1	0.236019	0.0814387	1	-0.0421937	0.562212	1	-0.245672	0.394311	1	-0.138212	0.861197	0.65929	-0.330591	0.393424	0.889229	-0.10989	0.00688362	0.999991	-0.0026048	0.204745	1	0.083672	16.7379	16.9164	16.8202	16.9739	17.0685	17.0263	16.8228	16.9303	28	4	4	4	4	3	3	3	3
Q9Z2W0	Dnpep	Aspartyl aminopeptidase	1.03425	1	0.20372	0.780225	1	0.14933	0.215141	0.99823	0.0386653	0.197491	1	-0.0954342	0.747914	1	-0.292585	0.0495458	1	-0.0261625	0.0293695	0.984902	0.0101582	0.971176	0.754286	0.309313	1.57083	0.919217	0.452073	0.27965	1	-0.0568328	19.2001	19.4038	19.3494	19.2388	19.19	19.0945	18.8974	19.1638	28	4	4	4	4	3	3	3	3
Q9CXX9	Cuedc2	CUE domain-containing protein 2	0.757347	1	0.343151	0.0448314	1	0.0482836	0.486185	1	0.365009	0.270599	1	0.427483	0.37649	1	0.523223	0.495283	1	1.0621	4.17166	0.24	1.74635	1.46976	0.780093	1.66201	0.977309	0.8784	1.27141	0.0877364	1	0.123412	16.956	17.2992	17.2283	17.321	NaN	16.851	16.8917	17.1976	19	4	4	3	4	0	1	1	2
Q8BZX4	Srek1	Splicing regulatory glutamine/lysine-rich protein 1	0.237213	1	-0.261253	0.589814	1	-0.768392	0.403606	1	-0.521184	1.94383	1	1.82972	0.912931	1	1.2758	0.0531	1	0.0552893	4.10689	0.1504	1.60253	0.334084	0.81911	-0.488443	0.191297	0.933615	-0.44167	0.714411	1	1.33835	16.9283	17.1039	16.7684	16.9404	NaN	17.1555	17.2364	NaN	18	4	3	3	3	0	3	2	0
Q9Z2U0	Psma7	Proteasome subunit alpha type-7	1.28985	1	0.12491	0.434707	1	0.0774412	0.348549	0.999698	0.045249	0.15426	1	-0.0260003	0.0566923	1	0.0181414	0.52958	1	0.106871		0.970533	-0.016993	1.01577	0.831309	0.133918	0.127535	0.984909	0.0423067	0.144153	1	-0.0401692	22.6068	22.7317	22.6842	22.652	22.6238	22.5978	22.6419	22.7306	28	4	4	4	4	3	3	3	3
Q9Z2S7	Tsc22d3	TSC22 domain family protein 3	0.279494	1	0.118493	0.316001	1	0.153534	0.0124043	0.999103	-0.00268793	0.00294335	1	0.00178782	0.181143	1	0.0979888	0.0540306	1	-0.0284068	0.909645	0.749117	0.180669	0.547183	0.791372	0.297374	0.356892	0.933677	0.236214	0.607323	1	0.242924	18.4505	18.569	18.6041	18.4478	18.2699	18.2716	18.3678	18.2415	28	4	4	4	4	3	3	3	3
Q9Z2R6	Unc119	Protein unc-119 homolog A	0.447588	1	0.223664	0.643853	1	0.231308	0.403012	1	-0.148439	0.0731834	1	0.0422408	0.250672	1	0.119985	0.181956	1	0.0759341	0.865471	0.653777	0.335944	1.02443	0.734444	0.517368	1.29174	0.888054	0.447268	0.228282	1	0.100648	16.2852	16.5089	16.5165	16.1368	15.9493	15.9915	16.0693	16.0252	28	4	4	4	4	3	3	3	3
Q9Z2Q6	Septin5	Septin-5	0.170032	1	-0.110951	0.285684	1	-0.180487	0.254591	0.996045	0.145727	0.101935	1	-0.054177	0.0330266	1	-0.0200106	0.0234825	1	0.0112203	0.618338	0.740553	-0.253301	0.495609	0.801785	-0.310075	0.646189	0.923411	-0.413777	0.0582623	1	-0.0500579	20.2035	20.0925	20.023	20.3492	20.4568	20.4026	20.4368	20.468	28	4	4	4	4	3	3	3	3
Q9Z2Q5	Mrpl40	39S ribosomal protein L40, mitochondrial	0.796764	1	0.193362	0.0151929	1	-0.0109496	0.404503	1	0.127281	0.0337748	1	-0.0336431	6.64211e-05	0.999833	5.8492e-05	0.415916	1	0.202887	0.234932	0.901758	0.0789461	0.47754	0.8088	0.305951	0.0686142	0.985167	0.067938	0.375749	1	-0.16109	17.8174	18.0108	17.8065	17.9447	17.7385	17.7048	17.7385	17.9414	28	4	4	4	4	3	3	3	3
Q9Z2N8	Actl6a	Actin-like protein 6A	0.332722	1	0.378977	0.0326124	1	0.035717	0.547205	1	-0.350444	0.445387	1	0.36312	0.766157	1	1.426	0.898681	1	0.973879	0.822327	0.562538	0.547162	0.443956	0.78471	0.563019	0.48241	0.922053	-0.843117	0.795606	1	-0.931815	17.5016	17.8805	17.5373	17.1511	16.9544	17.3175	18.3804	17.9283	28	4	4	4	4	3	3	3	3
Q9Z2M7	Pmm2	Phosphomannomutase 2	0.0581996	1	-0.201465	0.819066	1	0.940554	0.289111	1	0.426728	0.132108	1	-0.150442	0.19137	1	-0.181733	0.479184	1	0.386435	0.39679	0.723581	-0.581099	0.181266	0.861664	-0.632121	0.653606	0.908821	0.541189	0.368211	1	-0.516538	17.3832	18.3007	18.3237	17.8099	17.9643	17.8138	17.7826	18.3507	27	4	3	4	4	3	3	3	3
Q9Z2M6	Ubl3	Ubiquitin-like protein 3	0.709062	1	0.466277	0.221166	1	-0.53672	0.0253953	0.998657	0.0609405	0.242393	1	0.689107	0.0391664	1	-0.17197	0.319639	1	1.11094	1.03651	0.410462	1.70608	1.26297	0.686237	1.48325	0.389148	0.924511	1.34133	0.319561	1	1.20304	17.2383	17.7046	17.6541	18.0426	17.3896	17.3411	17.6337	17.6914	19	4	4	3	3	1	1	1	2
Q9Z2L6	Minpp1	Multiple inositol polyphosphate phosphatase 1	0.0925403	1	-0.140884	0.126694	1	-0.216239	0.243253	1	0.42412	0.185939	1	-0.29712	0.290662	1	-0.466707	0.612119	1	0.509151	0.158531	0.855884	-0.274424	0.0834116	0.950891	-0.118189	0.0121418	1	-0.0239571	0.217542	1	-0.426833	15.6342	NaN	15.4819	15.8332	15.5345	15.3798	15.401	15.6923	14	2	0	1	3	2	2	1	3
Q9Z2I9	Sucla2	Succinate--CoA ligase [ADP-forming] subunit beta, mitochondrial	1.35489	1	0.176458	1.14012	1	0.14118	0.320699	1	0.0517821	0.240048	1	0.0440159	0.136208	1	-0.0364011	0.0492235	1	0.0156091	0.477927	0.87405	-0.078169	0.317241	0.939508	0.054273	0.523491	0.945805	0.0994121	0.21048	1	0.0448475	21.4784	21.6549	21.6196	21.5302	21.5566	21.6006	21.5202	21.5722	28	4	4	4	4	3	3	3	3
Q9Z2I8	Suclg2	Succinate--CoA ligase [GDP-forming] subunit beta, mitochondrial	0.0061776	1	0.0131235	0.248303	1	0.232907	0.382166	1	0.304352	0.312429	1	-0.199532	0.0157721	1	-0.0132376	0.144344	1	-0.0984809	0.79104	0.559738	-0.63282	0.212661	0.857761	-0.420165	0.528775	0.916812	-0.386675	0.416937	1	-0.306776	18.7264	18.7395	18.9593	19.0308	19.3592	19.1597	19.346	19.2607	28	4	4	4	4	3	3	3	3
Q9Z2I2	Fkbp1b	Peptidyl-prolyl cis-trans isomerase FKBP1B	1.01972	1	0.552677	0.215522	1	0.214881	0.43479	1	0.251434	0.158135	1	0.157065	0.370521	1	-0.219446	0.188834	1	-0.396909	0.256649	0.839836	0.185299	0.806684	0.727151	0.580911	0.691378	0.930621	0.619626	0.750744	1	1.22811	17.3725	17.9252	17.5874	17.6239	17.1872	17.3443	16.9678	16.7903	28	4	4	4	4	3	3	3	3
Q9Z2I0	Letm1	Mitochondrial proton/calcium exchanger protein	0.644835	1	-0.105552	0.260401	1	0.0531402	0.785777	1	0.137926	0.222542	1	-0.0405782	0.478161	1	-0.119865	0.489017	1	0.0952784	1.20064	0.765362	-0.147617	1.17457	0.785558	-0.21259	0.0756942	0.992431	0.0253881	0.131969	1	-0.0434618	20.126	20.0205	20.1791	20.2639	20.2736	20.233	20.1538	20.3689	28	4	4	4	4	3	3	3	3
Q9Z2H5	Epb41l1	Band 4.1-like protein 1	0.029748	1	-0.0220289	0.441837	1	-0.276642	0.0232936	1	-0.0162244	0.200426	1	-0.0871925	0.0264537	1	0.0107002	0.134901	1	0.0405788	0.669447	0.713625	0.303693	0.684875	0.769668	0.368857	0.0198373	0.999024	0.0163514	0.588846	1	0.325051	21.5677	21.5457	21.291	21.5515	21.264	21.1768	21.2747	21.3046	28	4	4	4	4	3	3	3	3
Q9Z2H2	Rgs6	Regulator of G-protein signaling 6	0.160203	1	0.191291	0.106765	1	0.152796	0.579558	1	-0.650199	0.0632967	1	-0.0844269	0.622137	1	-0.67212	0.280485	1	-0.393286	0.153152	0.866644	-0.256445	0.0316877	0.989915	0.0192727	0.686625	0.920356	0.568471	0.973805	1	-0.884126	15.8249	15.3617	15.6819	15.0504	16.0239	15.5526	14.4751	15.1315	15	2	1	3	2	1	2	1	3
Q9Z2G6	Sel1l	Protein sel-1 homolog 1	0.119008	1	-0.0659466	0.16002	1	0.0283685	1.49667	1	0.200596	0.0305778	1	-0.00665538	0.0273802	1	-0.0113341	1.32923	1	0.225524	1.08757	0.748848	0.16595	0.170412	0.927303	0.106659	0.838992	0.914573	0.205652	0.554569	1	0.117311	18.0323	17.9664	18.0607	18.2329	17.8664	17.8597	17.855	18.0919	28	4	4	4	4	3	3	3	3
Q9Z2G0	Fem1b	Protein fem-1 homolog B	0.223432	1	0.493594	0.345734	1	-0.994923	0.255064	1	-0.530309	0.1677	1	0.167738	0.0103935	1	-0.0243553	1.16951	1	-0.925302	0.0544291	0.950285	-0.109887	0.0931173	0.935146	0.215968	0.314284	0.915261	-1.08046	0.24864	1	0.58916	16.9082	17.0227	17.8352	17.0979	16.0724	16.5504	16.7911	15.7552	15	2	3	1	1	3	2	2	1
Q9Z2F7	Bnip3l	BCL2/adenovirus E1B 19 kDa protein-interacting protein 3-like	0.0398953	1	-0.0443499	0.437259	1	-0.185266	0.0842764	0.999492	-0.103313	0.202592	1	0.361762	0.0827978	1	0.12008	0.496931	1	0.470164	1.21485	0.471487	0.591188	0.0968657	0.935433	0.185076	0.280852	0.925444	0.285842	0.00928248	1	0.0206835	15.2652	15.0562	15.0097	15.0917	14.7338	14.5176	NaN	14.7685	19	3	3	4	4	2	1	0	2
Q9Z2D8	Mbd3	Methyl-CpG-binding domain protein 3	0.282331	1	-0.194169	0.566736	1	-0.364779	1.56404	1	-0.87252	0.301419	1	-0.175971	0.352287	1	-0.186812	0.550424	1	-0.285353	0.747078	0.571565	0.583591	2.29837	0.733045	0.565393	1.40958	0.877381	0.405624	0.270721	1	0.106428	17.1069	16.9128	16.7421	16.2344	16.5233	16.3474	16.3365	16.238	28	4	4	4	4	3	3	3	3
Q9Z2D6	Mecp2	Methyl-CpG-binding protein 2	0.109438	1	0.070507	0.109485	1	0.0534797	0.580402	1	0.205884	0.147522	1	0.0554269	0.257601	1	-0.133855	0.372605	1	0.210984	0.400139	0.842035	0.12454	0.199407	0.913797	0.13962	0.60235	0.921681	0.311875	0.0156789	1	0.0137076	19.1179	19.1884	19.1714	19.3238	18.9934	19.0488	18.8595	19.2043	28	4	4	4	4	3	3	3	3
Q9Z2D3	Gsdme	Gasdermin-E	0.129411	1	0.124549	0.269552	1	-0.218862	0.601638	1	-0.35562	0.171944	1	-0.09235	0.309943	1	-0.13309	0.730915	1	-0.326525	0.13082	0.909008	0.11133	0.431095	0.812803	0.328229	0.0312508	1	0.0255583	0.348097	1	0.185805	16.7831	16.9076	16.5642	16.4275	16.6718	16.5794	16.5387	16.3452	28	4	4	4	4	3	3	3	3
Q9Z2D1	Mtmr2	Myotubularin-related protein 2	0.571641	1	0.224161	0.341057	1	0.146925	0.587024	1	0.221842	0.790272	1	0.182463	0.706139	1	0.206592	0.138117	1	-0.0562642	1.05315	0.719963	-0.210749	0.334678	0.86116	-0.169051	0.551081	0.914163	-0.270415	0.267473	1	0.174216	17.3442	17.5684	17.4911	17.566	17.5549	17.7374	17.7615	17.4987	28	4	4	4	4	3	3	3	3
Q9Z2D0	Mtmr9	Myotubularin-related protein 9	0.694375	1	0.171418	0.00371401	1	0.00207472	0.0586116	0.996758	-0.0350375	0.0583401	1	-0.0135663	0.875046	1	0.114196	0.446233	1	0.0628707	0.110886	0.951332	0.0376856	1.17871	0.779297	0.22267	0.148768	0.972205	-0.0744352	0.0204596	1	-0.0170956	17.8432	18.0146	17.8453	17.8081	17.8055	17.7919	17.9197	17.8684	28	4	4	4	4	3	3	3	3
Q9Z2C9	Mtmr7	Myotubularin-related protein 7	0.18206	1	0.0918703	0.264058	1	-0.134217	0.167906	1	-0.0773039	0.229043	1	-0.0866114	0.0796602	1	-0.0558554	0.176453	1	0.0667413	0.0317817	0.979094	0.0156935	0.41635	0.835954	0.194175	0.0816123	0.985663	-0.0626678	0.0584561	1	-0.0332141	18.1022	18.1941	17.968	18.0249	18.0865	17.9999	18.0307	18.1533	28	4	4	4	4	3	3	3	3
Q9Z2C4	Mtmr1	Myotubularin-related protein 1	0.167888	1	0.15528	0.15685	1	-0.079576	0.0209984	0.999685	-0.0135088	0.162374	1	-0.10592	0.438006	1	0.191196	0.859618	1	0.311335	1.09897	0.547589	0.451883	0.816587	0.731939	0.713082	0.421881	0.926054	0.18111	0.456252	1	0.248254	17.6424	17.7977	17.5628	17.6289	17.1905	17.0846	17.3817	17.5019	28	4	4	4	4	3	3	3	3
Q9Z2A5	Ate1	Arginyl-tRNA--protein transferase 1	0.857685	1	0.278847	0.441423	1	0.169783	0.192317	1	-0.125291	0.184118	1	-0.177857	0.268609	1	0.152363	0.0889641	1	0.0663656	0.103921	0.940736	0.0604124	0.851892	0.726883	0.517117	0.164944	0.975162	0.0778321	0.0118425	1	0.0129943	18.0262	18.3051	18.196	17.9009	17.9658	17.7879	18.1182	18.0322	28	4	4	4	4	3	3	3	3
Q9Z2A0	Pdpk1	3-phosphoinositide-dependent protein kinase 1	0.0649454	1	0.0548983	0.440864	1	-0.237597	0.253835	0.99797	-0.154213	0.320838	1	0.182623	0.426036	1	0.31149	0.150247	1	-0.101561	0.873443	0.55795	0.531396	0.690908	0.758627	0.403672	0.024206	0.998797	-0.0176905	0.719379	1	0.357388	17.9728	18.0277	17.7352	17.8186	17.4414	17.6241	17.7529	17.3399	28	4	4	4	4	3	3	3	3
Q9Z277	Baz1b	Tyrosine-protein kinase BAZ1B	0.38448	1	0.14828	0.693797	1	-0.108211	0.657098	1	-0.106869	0.0163232	1	0.00839297	0.248873	1	0.139852	0.0137859	1	-0.00756518	0.808739	0.797037	0.137094	0.546282	0.804294	0.276981	0.233749	0.958117	-0.110969	1.01798	1	0.20415	18.94	19.0883	18.8318	18.8332	18.803	18.8113	18.9428	18.7954	28	4	4	4	4	3	3	3	3
Q9Z266	Snapin	SNARE-associated protein Snapin	0.128233	1	0.0855608	0.573561	1	0.170702	0.203419	1	0.0725203	0.102948	1	0.0833537	0.00378833	1	-0.00319672	0.436816	1	0.176708	0.207134	0.88981	-0.0966838	0.102118	0.947776	-0.0944767	0.13307	0.973687	0.0772154	0.691488	1	-0.232754	17.7549	17.8404	17.9256	17.8274	17.8515	17.9349	17.8484	18.0283	28	4	4	4	4	3	3	3	3
Q9Z247	Fkbp9	Peptidyl-prolyl cis-trans isomerase FKBP9	0.150543	1	0.256012	0.181878	1	0.300021	0.276743	1	0.412276	0.494924	1	0.357882	0.405097	1	0.349965	0.295541	1	0.298803	0.00307285	0.998034	-0.00551526	0.0685139	0.9575	-0.107385	0.0334044	0.995038	-0.0554589	0.0884317	1	-0.157186	18.3463	18.6023	18.6463	18.7585	18.3518	18.7097	18.7017	18.6506	28	4	4	4	4	3	3	3	3
Q9Z224	Mocs2	Molybdopterin synthase sulfur carrier subunit	0.0564833	1	-0.14425	0.255002	1	0.391407	0.0349474	0.998115	-0.0523915	0.760343	1	-0.954944	0.357799	1	-0.584447	0.762475	1	-1.02307	0.312964	0.782722	-0.339085	0.167162	0.874859	0.471609	0.325712	0.906699	0.63677	0.0597294	1	0.108509	16.4233	17.246	16.8823	16.3331	16.3963	16.2053	17.0758	16.4537	16	3	2	3	3	2	1	1	1
Q9Z223	Mocs2	Molybdopterin synthase catalytic subunit	0.771894	1	0.303831	0.457197	1	0.276502	0.0708567	1	-0.0501947	0.719363	1	0.423136	0.84435	1	0.45336	0.672982	1	0.32574	0.144301	0.909969	0.0961372	0.0395454	0.985952	-0.0231675	0.101183	0.978514	-0.0807203	0.338954	1	-0.255247	17.0613	17.3651	17.3378	17.0111	16.9652	17.3883	17.4185	17.2909	28	4	4	4	4	3	3	3	3
Q9Z218	Dpp6	Dipeptidyl aminopeptidase-like protein 6	0.0506214	1	-0.0367913	0.361384	1	-0.228541	0.302394	1	0.168327	0.0502004	1	-0.0247828	0.127959	1	0.0601889	0.589571	1	0.16103	0.111513	0.93691	-0.0628077	0.104452	0.952956	-0.0748162	0.559094	0.914059	-0.351538	0.0718323	1	-0.0545979	21.0782	21.0414	20.8497	21.2466	21.141	21.1163	21.2012	21.3021	28	4	4	4	4	3	3	3	3
Q9Z210	Pex11b	Peroxisomal membrane protein 11B	0.656928	1	0.174441	0.634465	1	0.858936	1.05916	1	-0.257492	0.114432	1	0.12568	0.212257	1	-0.199612	0.200097	1	0.169106	0.19285	0.876716	-0.124813	0.104529	0.952783	-0.0760514	0.542246	0.917904	0.933735	1.28424	1	-0.608065	17.0348	17.2093	17.8938	16.7773	17.1596	17.2853	16.96	17.3287	28	4	4	4	4	3	3	3	3
Q9Z204	Hnrnpc	Heterogeneous nuclear ribonucleoproteins C1/C2	0.00325486	1	0.00459814	0.0404301	1	0.0453582	0.175908	0.999612	0.145128	0.380435	1	-0.105576	0.395897	1	-0.106007	0.182307	1	-0.0614478	0.550834	0.715678	-0.361902	0.205757	0.874465	-0.251728	0.23151	0.940188	-0.210538	0.0617758	1	-0.0546722	22.091	22.0956	22.1364	22.2362	22.4529	22.3474	22.3469	22.3915	28	4	4	4	4	3	3	3	3
Q9Z1Z2	Strap	Serine-threonine kinase receptor-associated protein	0.194098	1	0.103791	0.882638	1	0.253788	0.547458	0.999148	-0.10383	0.349789	1	-0.0724729	0.428179	1	-0.138786	0.269089	1	-0.0689907	0.0447472	0.979116	0.0128989	0.332315	0.85761	0.189163	1.11936	0.91582	0.405473	0.198297	1	0.0463972	20.3422	20.446	20.596	20.2384	20.3293	20.2569	20.1905	20.2603	28	4	4	4	4	3	3	3	3
Q9Z1Z0	Uso1	General vesicular transport factor p115	1.10533	1	-0.111549	0.00124609	1	0.0004282	0.205131	1	0.0918918	0.161258	1	-0.0439739	0.439333	1	-0.0916767	0.177359	1	0.0433941	0.355054	0.927535	-0.0478131	0.5982	0.863355	-0.115388	0.113298	0.984597	0.0442918	0.096117	1	0.0710425	20.4626	20.351	20.463	20.5545	20.5104	20.4664	20.4187	20.5538	28	4	4	4	4	3	3	3	3
Q9Z1Y4	Trip6	Thyroid receptor-interacting protein 6	0.537245	1	0.772755	0.54101	1	0.787652	0.00127687	1	0.00307751	0.271528	1	0.578206	0.00441202	1	0.0134344	0.0350353	1	-0.0759516	0.197291	0.829962	0.41402	0.386711	0.789561	0.608569	0.690127	0.87517	1.18824	0.41927	1	0.882235	16.2106	16.4152	16.5607	15.9393	16.2129	16.1074	16.5223	NaN	14	2	3	3	2	1	2	1	0
Q9Z1X4	Ilf3	Interleukin enhancer-binding factor 3	0.0155246	1	0.00957823	0.262339	1	-0.0933161	0.269131	0.996889	0.120541	0.110375	1	0.046971	0.119292	1	0.0423387	0.20897	1	0.0657635	0.351025	0.842364	0.134178	0.163104	0.929519	0.0967851	0.00395484	0.999948	-0.00147692	0.26218	1	0.14564	20.6125	20.6221	20.5192	20.7331	20.4784	20.5253	20.5207	20.5441	28	4	4	4	4	3	3	3	3
Q9Z1X2	Ptdss2	Phosphatidylserine synthase 2	0.216828	1	0.177784	0.0398922	1	0.033113	0.0681775	1	-0.0566406	0.509798	1	0.497356	0.175221	1	-0.256901	0.049502	1	-0.0851717	0.31113	0.78535	0.329012	0.0108501	0.994121	0.00943915	0.803172	0.905232	0.619026	0.00705085	1	-0.00768757	16.9137	17.0915	16.9468	16.8571	16.5847	17.082	16.3278	16.4995	28	4	4	4	4	3	3	3	3
Q9Z1W9	Stk39	STE20/SPS1-related proline-alanine-rich protein kinase	0.290938	1	-0.178216	0.675756	1	-0.36975	1.5539	1	-0.621029	0.276102	1	-0.0800457	0.669195	1	0.0728251	2.08737	1	-0.4498	0.552544	0.740527	0.275179	0.335928	0.856681	0.177008	0.320759	0.930168	-0.167397	0.247796	1	0.109959	19.4622	19.284	19.0925	18.8412	19.1871	19.107	19.2599	18.7373	28	4	4	4	4	3	3	3	3
Q9Z1T6	Pikfyve	1-phosphatidylinositol 3-phosphate 5-kinase	0.527639	1	0.283125	0.154491	1	-0.130385	1.04161	1	-0.563149	0.371607	1	-0.865613	0.246782	1	-0.577848	0.368184	1	-0.796184	0.468173	0.668265	-0.79238	0.349884	0.822826	0.356357	0.342312	0.919708	-0.344917	0.395289	1	-0.344081	15.8798	16.163	15.7495	15.5446	16.6722	16.1082	16.0944	15.876	26	4	4	4	3	3	2	3	3
Q9Z1T1	Ap3b1	AP-3 complex subunit beta-1	0.0620987	1	-0.0640512	0.187085	1	-0.223582	0.0973784	1	0.0828447	0.115426	1	0.0688057	0.229452	1	0.13859	0.766635	1	0.365005	0.554204	0.707709	0.400721	0.338977	0.832254	0.267864	0.0268736	1	0.0385478	0.123822	1	0.105366	17.8897	17.8257	17.6661	17.9725	17.489	17.5578	17.6276	17.854	28	4	4	4	4	3	3	3	3
Q9Z1S5	Septin3	Neuronal-specific septin-3	0.0637952	1	-0.0365934	0.397281	1	-0.173745	0.129444	0.995545	0.0554223	0.178909	1	-0.0430978	0.260366	1	-0.059639	0.0438997	1	0.0155195	0.1498	0.935151	-0.0527215	0.0765488	0.966666	-0.0462171	0.355481	0.931496	-0.166828	0.0648512	1	0.0387125	21.0867	21.0501	20.913	21.1421	21.1394	21.0964	21.0798	21.155	28	4	4	4	4	3	3	3	3
Q9Z1R4	D17h6s53e	Uncharacterized protein C6orf47 homolog	0.721374	1	-1.80263	0.168428	1	-0.508285	0.276088	1	-0.871424	0.429429	1	-1.42533	1.05786	1	-2.10333	0.306594	1	-0.928256	0.0245791	0.971977	0.0844326	0.0710104	0.948063	-0.292872	0.743653	0.923291	1.67948	0.0894688	1	-0.435682	17.9397	18.037	18.07	18.0118	17.8221	17.9864	NaN	18.0098	12	3	1	2	2	2	1	0	1
Q9Z1R2	Bag6	Large proline-rich protein BAG6	0.196675	1	-0.102412	0.538597	1	-0.13347	0.0847165	1	0.0357866	0.19774	1	0.117687	0.248643	1	-0.137271	0.191943	1	0.107378	0.871236	0.614229	0.386105	0.312816	0.863703	0.166006	2.55713	0.889283	0.389906	0.919718	1	0.33332	18.656	18.5536	18.5225	18.6918	18.2699	18.3875	18.1326	18.3772	28	4	4	4	4	3	3	3	3
Q9Z1Q9	Vars	Valine--tRNA ligase	0.46745	1	0.0874791	0.417188	1	-0.0829458	0.847734	1	0.135151	0.508097	1	0.161666	0.446494	1	0.140791	0.331576	1	0.139809	0.459629	0.819573	0.150004	0.690325	0.912808	0.0758173	0.649985	0.956948	-0.073733	0.303511	1	0.0626321	19.2428	19.3303	19.1599	19.378	19.0928	19.2545	19.2336	19.2326	28	4	4	4	4	3	3	3	3
Q9Z1Q5	Clic1	Chloride intracellular channel protein 1	0.0967177	1	0.177976	0.110733	1	0.224693	0.0804879	1	-0.154254	0.491994	1	0.313833	0.262754	1	0.176994	0.00748592	1	-0.00680351	0.174814	0.852239	-0.266158	0.280321	0.833101	-0.402014	0.113945	0.972288	-0.218459	0.245661	1	-0.488388	19.9028	20.0808	20.1275	19.7485	20.169	20.4828	20.3459	20.1622	28	4	4	4	4	3	3	3	3
Q9Z1Q2	Abhd16a	Phosphatidylserine lipase ABHD16A	0.319852	1	0.214	0.109501	1	0.0659542	0.228802	0.997606	-0.125924	0.0527513	1	0.0606162	0.168447	1	0.197458	0.201024	1	0.184747	0.461204	0.740015	-0.342708	0.223015	0.881462	-0.189324	0.720541	0.913226	-0.474211	1.2066	1	-0.701474	18.1016	18.3156	18.1675	17.9756	18.4443	18.5049	18.6417	18.629	28	4	4	4	4	3	3	3	3
Q9Z1P6	Ndufa7	NADH dehydrogenase [ubiquinone] 1 alpha subcomplex subunit 7	0.0841069	1	-0.0430093	0.0643341	1	0.0299597	0.0488731	0.99827	0.0216274	0.0482087	1	-0.0269534	0.0260985	1	-0.0165895	0.194403	1	-0.096283	0.361547	0.842575	-0.137615	0.291151	0.873795	-0.153671	0.166437	0.971296	-0.0910657	0.0245349	1	-0.0167799	19.8309	19.7879	19.8609	19.8526	19.9686	19.9416	19.952	19.8723	28	4	4	4	4	3	3	3	3
Q9Z1N5	Ddx39b	Spliceosome RNA helicase Ddx39b	0.16495	1	-0.0560155	1.01834	1	-0.175658	0.622681	1	0.122326	0.0732211	1	0.0338116	0.0992077	1	0.0528259	0.350118	1	0.10297	0.565611	0.797482	0.160543	0.169815	0.940166	0.0707159	0.187861	0.974089	-0.0679407	0.936225	1	0.191006	21.5709	21.5149	21.3953	21.6933	21.4104	21.4442	21.4632	21.5134	28	4	4	4	4	3	3	3	3
Q9Z1M8	Ik	Protein Red	0.042897	1	-0.0248814	0.233525	1	0.0798693	0.0232905	0.997346	-0.00613594	0.350233	1	-0.103833	0.53831	1	-0.225756	0.0819493	1	0.0300185	0.45859	0.857955	-0.0916789	0.0174931	0.992159	-0.0127274	0.457579	0.920597	0.213947	0.416263	1	-0.150977	18.0081	17.9832	18.088	18.002	18.0998	17.996	17.874	18.1298	28	4	4	4	4	3	3	3	3
Q9Z1M7	Large1	LARGE xylosyl- and glucuronyltransferase 1	0.800902	1	-1.18845	0.741269	1	-1.12507	0.671102	1	-0.988631	0.285909	1	0.704698	0.0878592	1	-0.236042	0.0173845	1	0.0505009	0.321618	0.742104	0.691381	0.710706	0.726089	-1.20177	0.0918258	0.973565	-0.19765	0.256072	1	-0.582921	15.8536	16.5785	16.519	16.1007	16.8908	17.0972	NaN	16.3253	10	3	1	1	2	1	1	0	1
Q9Z1L5	Cacna2d3	Voltage-dependent calcium channel subunit alpha-2/delta-3	1.08352	1	-0.594507	0.945637	1	-0.697676	0.00152171	0.99962	0.00151539	0.0424338	1	0.0794506	0.0502342	1	-0.0994453	0.168015	1	0.242372	0.121697	0.903718	-0.142745	0.868617	0.720581	-0.816703	0.592232	0.920282	-0.740976	0.248535	1	-0.328936	19.0652	18.4707	18.3676	19.0668	19.208	19.2874	19.1085	19.4504	28	4	4	4	4	3	3	3	3
Q9Z1K7	Apc2	Adenomatous polyposis coli protein 2	0.269957	1	-0.388586	0.162899	1	-0.26129	0.0866169	1	-0.103198	0.0358911	1	-0.0655975	0.236052	1	-0.457004	0.486304	1	-0.611872	0.183163	0.847171	-0.259739	0.366789	0.792507	-0.582727	0.0271967	0.99869	-0.0640244	0.561381	1	0.536938	16.1401	15.9792	15.9727	15.8861	16.0324	16.4336	16.5724	15.7796	18	3	2	3	2	3	2	1	2
Q9Z1K6	Arih2	E3 ubiquitin-protein ligase ARIH2	0.161095	1	-0.0826094	0.23266	1	0.13488	0.0357696	0.999568	0.0207126	0.251763	1	0.131427	0.157702	1	0.0902592	0.341387	1	-0.213761	0.0810507	0.95047	-0.053743	0.764434	0.786446	-0.267779	0.0133178	1	-0.00912213	0.425969	1	0.260187	16.177	16.0943	16.3118	16.1977	16.2307	16.3621	16.321	16.0169	28	4	4	4	4	3	3	3	3
Q9Z1K5	Arih1	E3 ubiquitin-protein ligase ARIH1	0.0263976	1	0.00773573	0.192451	1	0.0837116	1.42352	1	-0.3179	0.22401	1	-0.0693321	0.223095	1	-0.0663522	0.800505	1	-0.224409	1.1896	0.6626	-0.262958	0.825924	0.818139	-0.18589	0.230834	0.958434	-0.112894	0.827219	1	-0.278888	16.3778	16.3856	16.4616	16.0599	16.6408	16.5715	16.5745	16.4164	28	4	4	4	4	3	3	3	3
Q9Z1J3	Nfs1	Cysteine desulfurase, mitochondrial	0.00805409	1	0.00706768	0.00763125	1	0.00740767	0.131344	0.9996	0.136261	0.00658191	1	0.0013841	0.232242	1	0.0356096	0.675163	1	0.130518	0.319462	0.805148	-0.239192	0.672663	0.803609	-0.233509	0.526487	0.908103	-0.267394	0.287538	1	-0.308631	16.7405	16.7476	16.7479	16.8768	16.9797	16.9811	17.0153	17.1102	28	4	4	4	4	3	3	3	3
Q8C5L3	Cnot2	CCR4-NOT transcription complex subunit 2	0.256309	1	-0.158935	0.856805	1	-0.400755	2.43367	1	-0.319018	0.324086	1	0.238726	0.426901	1	-0.639	0.208294	1	0.295711	4.10404	0.151714	1.00288	0.756452	0.721637	0.605216	1.03556	0.880966	1.24112	0.487068	1	0.60056	17.7089	17.55	17.3081	17.3899	16.706	16.9447	16.6355	17.0017	27	4	4	4	4	3	3	2	3
Q9Z1G3	Atp6v1c1	V-type proton ATPase subunit C 1	0.103494	1	-0.0571895	0.0465183	1	-0.0295315	0.0481981	0.996622	0.0244722	0.60583	1	-0.111546	0.389203	1	-0.110187	0.164664	1	0.0285613	0.681035	0.785658	-0.158747	0.179156	0.925048	-0.10439	0.110916	0.974834	-0.0780915	0.166649	1	-0.100871	20.6809	20.6237	20.6514	20.7054	20.8396	20.7281	20.7295	20.8682	28	4	4	4	4	3	3	3	3
Q9Z1F9	Uba2	SUMO-activating enzyme subunit 2	0.942926	1	-0.277516	0.0161855	1	-0.00412083	0.184166	0.999658	-0.0568976	0.0297144	1	-0.0182209	0.0107104	1	0.00845655	0.160501	1	0.0919628	0.066189	0.965354	0.0283456	0.534394	0.817411	-0.230949	0.0286875	0.999786	0.0157682	0.176204	1	-0.101522	20.0909	19.8134	20.0868	20.034	20.0625	20.0443	20.071	20.1545	28	4	4	4	4	3	3	3	3
Q9Z1E4	Gys1	Glycogen [starch] synthase, muscle	0.363122	1	0.350121	0.0132973	1	-0.0114765	0.399564	1	0.318764	1.21562	1	0.144725	0.39059	1	0.177607	0.743805	1	0.263483	0.214313	0.851352	0.171707	0.433481	0.801338	0.377103	0.0280153	1	-0.0173764	0.0710773	1	0.069737	17.0478	17.3979	17.0363	17.3665	16.8761	17.0208	17.0537	17.1396	28	4	4	4	4	3	3	3	3
Q99NH0	Ankrd17	Ankyrin repeat domain-containing protein 17	0.488994	1	-0.230046	0.0562127	1	0.0282083	1.23264	1	-0.13688	0.734189	1	0.415773	1.18966	1	0.662995	0.171907	1	0.0586338	3.87341	0.208	0.593412	0.0556695	0.969414	-0.0524066	0.0482061	0.991132	-0.0413748	1.24333	1	0.385619	17.4662	17.2361	17.4944	17.3293	16.8728	17.2885	17.5358	16.9314	28	4	4	4	4	3	3	3	3
Q9Z1B3	Plcb1	1-phosphatidylinositol 4,5-bisphosphate phosphodiesterase beta-1	0.109515	1	0.0831642	0.0425181	1	0.046021	0.0118744	0.997851	0.0106802	0.370644	1	-0.122215	0.602272	1	-0.23865	0.0196498	1	-0.011858	0.473998	0.76262	-0.243584	0.0496862	0.975923	-0.0382045	0.0342752	0.997764	0.041087	0.0886716	1	-0.0967655	20.3397	20.4228	20.3857	20.3504	20.5833	20.461	20.3446	20.5714	28	4	4	4	4	3	3	3	3
Q9Z172	Sumo3	Small ubiquitin-related modifier 3	0.903411	1	0.446586	0.299843	1	0.158893	1.12019	1	-0.422738	0.629783	1	0.331671	2.13553	1	0.713089	1.23741	1	-0.294296	1.28578	0.604975	0.303206	0.570732	0.779199	0.418121	0.416831	0.919233	-0.25099	0.35316	1	0.232575	21.6365	22.0831	21.7954	21.2137	21.3333	21.6649	22.0464	21.039	28	4	4	4	4	3	3	3	3
Q9Z160	Cog1	Conserved oligomeric Golgi complex subunit 1	0.0833993	1	0.0551372	0.693593	1	-0.31988	0.744869	1	-0.363965	0.146053	1	-0.162336	0.0326701	1	-0.0334854	0.317454	1	-0.305165	0.42533	0.742637	0.3595	1.15758	0.715404	0.576973	0.222155	0.970523	0.0731045	0.187114	1	0.0910978	17.4064	17.4615	17.0865	17.0424	17.0469	16.8845	17.0134	16.7417	28	4	4	4	4	3	3	3	3
Q9Z148	Ehmt2	Histone-lysine N-methyltransferase EHMT2	0.489417	1	-0.710462	0.120128	1	-0.223382	0.271621	1	-0.296161	0.23654	1	0.546224	0.202416	1	0.299439	0.531778	1	0.987481	0.278448	0.78245	0.451867	0.403474	0.779426	-0.804819	0.0358596	0.99207	-0.0709544	0.30993	1	-0.425114	14.6347	13.9243	14.4114	14.3581	13.8243	14.2275	NaN	NaN	18	4	4	4	2	2	2	0	0
Q9Z130	Hnrnpdl	Heterogeneous nuclear ribonucleoprotein D-like	0.549493	1	0.146121	0.199371	1	0.0965695	0.1974	1	0.0786576	0.0804819	1	-0.0471325	0.114134	1	-0.0723782	0.0539071	1	0.0328172	0.0625171	0.962317	0.0336412	0.892782	0.791037	0.226895	0.379624	0.926535	0.202589	0.151503	1	0.0884566	20.9724	21.1186	21.069	21.0511	20.9388	20.8917	20.8664	20.9716	28	4	4	4	4	3	3	3	3
Q9CZ04	Cops7a	COP9 signalosome complex subunit 7a	0.157937	1	0.0851965	0.280093	1	-0.122064	0.0540672	0.999049	0.03406	0.630944	1	0.147673	0.0538792	1	-0.0228729	0.820121	1	0.150085	3.79013	0.288571	0.517342	0.869622	0.738254	0.454866	0.843612	0.914979	0.418151	0.605797	1	0.451611	17.6551	17.7403	17.533	17.6891	17.1377	17.2854	17.1148	17.2878	28	4	4	4	4	3	3	3	3
Q9Z127	Slc7a5	Large neutral amino acids transporter small subunit 1	0.267072	1	0.150046	0.0661363	1	0.0377622	0.00402287	0.999736	0.00247192	0.325006	1	-0.249025	0.160453	1	-0.160173	0.311561	1	0.303695	0.268416	0.842477	0.180271	1.10063	0.722558	0.579343	0.615849	0.9292	0.378207	0.672572	1	-0.392144	19.9591	20.1091	19.9968	19.9615	19.7788	19.5298	19.6186	20.0825	28	4	4	4	4	3	3	3	3
Q9Z110	Aldh18a1	Delta-1-pyrroline-5-carboxylate synthase	0.472734	1	0.188278	0.0126174	1	0.00771046	0.0342732	1	0.0193896	0.438528	1	-0.220138	0.402603	1	-0.379752	0.638582	1	-0.354406	0.847235	0.674263	-0.30938	0.177193	0.927975	0.0990359	0.074315	0.984711	0.0780832	0.0146061	1	0.0141354	18.8755	19.0638	18.8832	18.8949	19.1849	18.9647	18.8051	18.8305	28	4	4	4	4	3	3	3	3
Q9Z108	Stau1	Double-stranded RNA-binding protein Staufen homolog 1	0.267026	1	0.134341	0.0807675	1	-0.0372267	0.0588268	0.997958	-0.0259924	0.428673	1	0.183514	0.435484	1	0.164729	0.529808	1	0.22898	0.590226	0.740477	0.260775	0.457037	0.827285	0.211603	0.182396	0.97492	0.0588196	0.534515	1	0.130084	17.2341	17.3684	17.1968	17.2081	16.9733	17.1568	17.138	17.2023	28	4	4	4	4	3	3	3	3
Q9Z103	Adnp	Activity-dependent neuroprotector homeobox protein	0.553162	1	-0.127438	1.85475	1	0.274693	3.34977	1	-0.730071	0.223117	1	-0.0724926	0.106201	1	-0.0493882	0.889585	1	-0.468626	0.123985	0.950708	0.035926	0.0526743	0.986372	-0.019019	1.39485	0.905965	0.360007	0.00267057	1	0.00104952	17.8323	17.7049	18.107	17.1022	17.7964	17.7239	17.747	17.3278	28	4	4	4	4	3	3	3	3
Q9Z0Y1	Dctn3	Dynactin subunit 3	0.363282	1	0.162715	0.479486	1	0.201613	0.0746551	1	0.042769	1.01452	1	-0.132814	0.968699	1	-0.313637	0.541919	1	-0.0793457	0.0266291	0.980442	-0.0174861	1.87565	0.738245	0.278044	1.88662	0.86732	0.497764	0.532128	1	0.156732	19.7969	19.9596	19.9985	19.8397	19.8144	19.6816	19.5008	19.7351	28	4	4	4	4	3	3	3	3
Q9Z0X1	Aifm1	Apoptosis-inducing factor 1, mitochondrial	0.230469	1	0.146309	0.0152455	1	0.0138903	0.215738	0.995584	0.140088	0.841575	1	0.139445	0.974175	1	0.205062	0.638079	1	0.189398	0.0645053	0.956869	0.0442286	0.0957431	0.959699	0.0510929	0.201832	0.955512	-0.146943	0.0012202	1	0.00104189	18.9696	19.1159	18.9835	19.1097	18.9254	19.0649	19.1305	19.1148	28	4	4	4	4	3	3	3	3
Q6KCD5	Nipbl	Nipped-B-like protein	0.0969574	1	-0.14967	0.0927362	1	-0.135277	0.319655	1	-1.00512	0.404624	1	1.80497	0.92353	1	3.83203	0.841786	1	3.4133	3.71332	0.164	4.77988	0.833449	0.744154	2.82524	0.189105	0.930533	0.812567	0.24233	1	1.51559	19.5915	19.4418	19.4562	19.8298	NaN	20.3607	20.5643	20.0695	20	4	4	4	3	0	1	2	2
Q9Z0V7	Timm17b	Mitochondrial import inner membrane translocase subunit Tim17-B	0.313991	1	-0.14779	0.445651	1	-0.203591	0.114079	0.997121	-0.0596027	0.0553277	1	-0.0538381	0.205138	1	-0.161994	0.272402	1	-0.268946	0.860829	0.557933	0.549362	1.18593	0.737145	0.45541	1.56672	0.903191	0.507765	1.02139	1	0.684733	19.3387	19.1909	19.1351	19.2791	18.7894	18.7355	18.6274	18.5204	28	4	4	4	4	3	3	3	3
Q9Z0V2	Kcnd2	Potassium voltage-gated channel subfamily D member 2	0.113072	1	0.15051	0.226529	1	0.208428	0.0467422	0.997313	0.0483565	0.0772764	1	0.0826543	0.00624806	1	0.00863711	0.176297	1	-0.185092	0.0861404	0.935161	0.0995173	0.119419	0.92964	0.167373	0.308022	0.932662	0.299309	0.522303	1	0.487866	17.9732	18.1237	18.1817	18.0216	17.8737	17.9564	17.8824	17.6886	28	4	4	4	4	3	3	3	3
Q9Z0V1	Kcnd3	Potassium voltage-gated channel subfamily D member 3	0.118593	1	0.0866275	0.904617	1	-0.435777	0.256547	0.997005	-0.131217	0.301509	1	0.201058	0.437985	1	0.234235	0.799897	1	0.328494	0.356113	0.803473	0.215651	0.12612	0.936845	0.10122	0.966937	0.922416	-0.454361	0.4225	1	-0.146983	16.8882	16.9748	16.4524	16.757	16.6725	16.8736	16.9068	17.001	28	4	4	4	4	3	3	3	3
Q9Z0U1	Tjp2	Tight junction protein ZO-2	0.110836	1	0.247227	0.0888392	1	0.222457	0.125468	1	0.244121	0.704743	1	0.367219	0.457431	1	0.268973	0.248559	1	0.174491	0.19156	0.84191	-0.338417	0.256802	0.83273	-0.458408	0.172924	0.943146	-0.384933	0.220259	1	-0.400912	17.1872	17.4344	17.4097	17.4313	17.5256	17.8929	17.7946	17.7001	28	4	4	4	4	3	3	3	3
Q9Z0S9	Rabac1	Prenylated Rab acceptor protein 1	0.0434499	1	0.0315456	0.0457228	1	0.0272231	1.06957	1	0.449546	0.119866	1	0.0806452	0.359283	1	0.232758	0.189273	1	0.232954	0.0654447	0.95263	-0.057906	0.230637	0.919345	-0.107006	1.11307	0.922798	-0.26344	0.471969	1	-0.218371	18.5179	18.5494	18.5451	18.9674	18.5758	18.6564	18.8086	18.8087	28	4	4	4	4	3	3	3	3
Q9Z0S1	Bpnt1	3'(2'),5'-bisphosphate nucleotidase 1	0.300064	1	-0.0752554	0.0302277	1	-0.0101681	0.0675988	0.998095	-0.0220528	0.202988	1	0.0412947	0.373115	1	0.0579084	0.253783	1	0.0436719	0.385909	0.852053	0.108091	0.0402061	0.992929	-0.00845893	0.183582	0.983833	0.0400147	0.0351189	1	0.010983	19.8607	19.7854	19.8505	19.8386	19.7526	19.7939	19.8105	19.7963	28	4	4	4	4	3	3	3	3
Q9Z0R9	Fads2	Acyl-CoA 6-desaturase	0.0929817	1	-0.033195	0.539247	1	-0.196845	1.62969	1	-0.425711	0.174525	1	-0.127782	0.278183	1	-0.196388	0.637379	1	-0.479492	1.05392	0.526794	0.514659	2.19607	0.679925	0.609247	1.35244	0.922006	0.514203	0.923621	1	0.371673	18.7503	18.7171	18.5535	18.3246	18.2357	18.1079	18.0393	17.7562	28	4	4	4	4	3	3	3	3
Q9Z0R4	Itsn1	Intersectin-1	2.8126	1	0.175806	1.57857	1	0.123974	0.0184355	0.999586	-0.00163317	0.385818	1	0.0516618	0.326314	1	0.0475947	0.627658	1	-0.0846653	0.358864	0.93599	-0.041527	1.18232	0.881798	0.0826168	0.280028	0.984298	0.0348522	0.409258	1	0.0458317	19.9655	20.1413	20.0895	19.9639	20.007	20.0587	20.0546	19.9224	28	4	4	4	4	3	3	3	3
Q9Z0P5	Twf2	Twinfilin-2	0.255701	1	0.15469	0.827971	1	0.343526	0.106336	0.999304	0.0546103	0.198351	1	-0.120045	0.825797	1	-0.255742	0.195624	1	-0.0681973	0.712722	0.715314	-0.281588	0.0076611	0.996549	-0.00685279	0.768771	0.927909	0.31768	0.395747	1	-0.194012	19.2707	19.4254	19.6142	19.3253	19.5523	19.4322	19.2965	19.4841	28	4	4	4	4	3	3	3	3
Q9Z0P4	Palm	Paralemmin-1	0.334122	1	0.111682	0.0517889	1	-0.0330048	0.337263	1	0.189933	0.016732	1	0.00326729	0.104374	1	0.0451584	0.809713	1	0.12945	0.339583	0.851938	0.117296	1.12306	0.781191	0.225711	0.0531675	0.991083	0.0391329	0.197163	1	0.163845	20.0509	20.1626	20.0179	20.2408	19.9336	19.9369	19.9787	20.063	28	4	4	4	4	3	3	3	3
Q9Z0N1	Eif2s3x	Eukaryotic translation initiation factor 2 subunit 3, X-linked	0.0381975	1	0.0113626	0.437763	1	0.102229	1.40732	1	-0.272239	0.674248	1	-0.152484	0.691001	1	-0.19942	0.942616	1	-0.175801	0.606849	0.793674	-0.158129	0.0220544	0.993921	0.00571712	0.585814	0.926723	0.14352	1.35099	1	-0.187489	20.7867	20.798	20.8889	20.5144	20.9448	20.7923	20.7454	20.769	28	4	4	4	4	3	3	3	3
Q9Z0M5	Lipa	Lysosomal acid lipase/cholesteryl ester hydrolase	0.152263	1	-0.214489	0.329598	1	-0.204779	0.042165	1	0.119117	0.188164	1	0.580834	0.46655	1	1.08639	0.136116	1	0.504702	0.726781	0.505541	1.31964	0.268384	0.828971	0.524322	0.0399292	0.998593	0.0284766	0.352842	1	1.42256	17.2081	17.4488	17.0034	18.1127	16.8805	17.0917	16.9749	17.3314	23	4	3	4	3	2	2	3	2
Q9Z0L8	Ggh	Gamma-glutamyl hydrolase	0.135308	1	-0.10178	0.160512	1	-0.121943	0.101044	0.997903	-0.0617323	0.0812525	1	0.0478147	0.0655206	1	-0.0396792	0.262316	1	0.132357	0.384653	0.790966	0.22522	0.0972255	0.954083	0.0756249	0.187881	0.957471	0.142956	0.00781883	1	0.00563049	18.1734	18.0716	18.0514	18.1116	17.9482	17.996	17.9085	18.0805	28	4	4	4	4	3	3	3	3
Q9Z0L0	Tpbg	Trophoblast glycoprotein	0.61362	1	0.228817	0.309198	1	0.124829	0.0655641	1	-0.0486221	0.0335493	1	-0.0106557	0.46073	1	-0.0954679	0.665464	1	0.172483	0.759708	0.731723	-0.233825	0.0108666	0.995631	0.00564814	0.0295312	0.999021	-0.0135279	0.509358	1	-0.429654	18.5877	18.8165	18.7125	18.5391	18.8215	18.8108	18.726	18.994	28	4	4	4	4	3	3	3	3
Q9Z0J4	Nos1	Nitric oxide synthase, brain	0.858744	1	-1.02112	0.149804	1	-0.374988	0.111633	1	0.20735	0.0184724	1	0.0897137	0.829294	1	-1.86286	0.545146	1	-1.24465	0.108878	0.89317	-0.307751	0.583523	0.72229	-1.41858	0.547591	0.929416	1.18012	0.652084	1	0.972639	17.5958	16.5747	17.2208	17.8031	17.9035	17.9933	16.2892	16.6589	27	4	4	4	4	3	3	2	3
Q9Z0J0	Npc2	NPC intracellular cholesterol transporter 2	0.360274	1	0.306814	0.157927	1	0.148538	0.560485	1	0.227299	0.289276	1	0.191699	0.595774	1	0.330043	0.372766	1	0.262696	0.605612	0.710448	0.347807	0.506987	0.78044	0.462922	0.161099	0.956844	0.166302	0.436864	1	0.251211	20.1209	20.4277	20.2695	20.3482	19.7731	19.9648	20.1032	20.0358	28	4	4	4	4	3	3	3	3
Q9Z0H8	Clip2	CAP-Gly domain-containing linker protein 2	0.180295	1	0.0762334	0.0543994	1	-0.0300183	0.0440605	0.996212	-0.0273552	0.01889	1	0.00593885	0.263206	1	-0.0780837	0.0953531	1	0.0427189	0.225575	0.887164	0.0933839	0.54565	0.83709	0.163678	0.312438	0.943016	0.141449	0.149332	1	0.114334	19.3858	19.4621	19.3558	19.3585	19.2924	19.2984	19.2144	19.3352	28	4	4	4	4	3	3	3	3
Q9Z0H4	Celf2	CUGBP Elav-like family member 2	0.136044	1	-0.0507488	0.605326	1	-0.143259	0.24615	0.998618	-0.0745025	0.0571376	1	-0.029637	0.215512	1	0.113029	0.0246	1	0.00994809	0.286208	0.866011	0.107967	0.211236	0.927018	0.0868553	0.432779	0.931049	-0.148321	0.285677	1	0.0793567	20.3078	20.2571	20.1646	20.2333	20.1999	20.1702	20.3129	20.2098	28	4	4	4	4	3	3	3	3
Q9Z0H3	Smarcb1	SWI/SNF-related matrix-associated actin-dependent regulator of chromatin subfamily B member 1	0.325897	1	-0.109003	1.73204	1	-0.231287	0.0153425	0.998425	-0.0130053	0.713419	1	-0.190367	0.30551	1	-0.126183	0.22397	1	-0.0999985	1.10947	0.690739	0.242562	0.982353	0.747129	0.323926	0.502829	0.931264	0.137459	0.474525	1	0.46372	18.2228	18.1138	17.9915	18.2098	17.9802	17.7899	17.854	17.8802	28	4	4	4	4	3	3	3	3
Q9Z0G0	Gipc1	PDZ domain-containing protein GIPC1	0.0835045	1	0.0792961	0.293625	1	-0.104185	0.569417	1	-0.147858	0.18187	1	-0.0406202	0.094763	1	0.0177943	0.772638	1	0.14662	0.617055	0.765803	0.188951	0.336022	0.828564	0.308868	0.227794	0.973027	0.0669726	0.241293	1	-0.0427423	17.2049	17.2842	17.1007	17.0571	17.016	16.9753	17.0338	17.1626	28	4	4	4	4	3	3	3	3
Q9Z0F7	Sncg	Gamma-synuclein	0.121372	1	0.131838	0.00432608	1	-0.00506306	1.27891	1	0.490795	0.0546656	1	0.066686	0.104487	1	-0.137437	0.144219	1	0.225337	0.50049	0.734539	-0.332982	0.204119	0.871421	-0.267831	0.142044	0.958649	-0.200608	0.832675	1	-0.530383	18.3049	18.4368	18.2999	18.7957	18.6379	18.7046	18.5005	18.8632	28	4	4	4	4	3	3	3	3
Q9Z0E6	Gbp2	Guanylate-binding protein 2	0.442529	1	0.826076	0.231533	1	0.406191	0.0443912	1	0.0899758	0.0636648	1	0.217811	0.0809397	1	0.269204	0.0998106	1	-0.317539	0.214754	0.803955	-0.639019	0.013429	0.992698	-0.0307543	0.407653	0.920336	-0.502033	0.339779	1	-0.459449	13.0384	14.1484	14.1233	13.8603	13.338	13.9856	14.0202	14.0722	18	2	3	3	3	2	1	1	3
Q9Z0E0	Ncdn	Neurochondrin	0.00815941	1	-0.00737953	0.418989	1	-0.26685	0.720175	1	-0.385981	0.16399	1	-0.104645	0.226534	1	-0.136563	0.658663	1	-0.369785	0.288869	0.841303	0.160478	0.314204	0.84085	0.257744	0.032922	0.999636	0.0301913	0.537965	1	0.363084	21.2963	21.2889	21.0294	20.9103	21.1358	21.0312	20.9992	20.766	28	4	4	4	4	3	3	3	3
Q9WVR4	Fxr2	Fragile X mental retardation syndrome-related protein 2	0.218676	1	0.109282	0.535212	1	0.193594	0.526251	1	-0.187706	0.290591	1	-0.110716	0.643029	1	-0.213617	0.0145696	1	0.00798861	0.0120785	0.994903	0.00623639	0.48938	0.823851	0.226234	1.31819	0.884427	0.413447	0.186986	1	-0.0991192	19.3802	19.4895	19.5738	19.1925	19.3739	19.2632	19.1603	19.3819	28	4	4	4	4	3	3	3	3
Q9WVQ5	Apip	Methylthioribulose-1-phosphate dehydratase	0.0120582	1	0.00875187	0.233044	1	0.115786	1.25252	1	-0.563217	0.742806	1	0.229332	0.948048	1	0.247546	1.57835	1	-0.303853	0.0329878	0.978056	0.0192873	0.355678	0.841249	-0.201293	0.281596	0.953232	-0.112473	0.326121	1	-0.211947	17.5536	17.5624	17.6694	16.9904	17.5343	17.7637	17.7819	17.2305	28	4	4	4	4	3	3	3	3
Q9WVQ1	Magi2	Membrane-associated guanylate kinase, WW and PDZ domain-containing protein 2	0.303796	1	0.257033	0.0817513	1	0.075418	0.156577	1	-0.161124	0.112835	1	0.185705	0.341574	1	0.360943	0.465745	1	0.613909	0.255558	0.821366	0.265948	0.276429	0.836692	0.337277	0.0197099	0.998374	-0.019577	0.131251	1	-0.204094	17.0659	17.323	17.1413	16.9048	16.8	16.9857	17.1609	17.4139	28	4	4	4	4	3	3	3	3
P97821	Ctsc	Dipeptidyl peptidase 1	0.741723	1	-0.988146	0.429082	1	-1.02375	0.622863	1	-0.984767	0.0413248	1	-0.0573146	0.323381	1	0.530835	1.18543	1	-0.666904	3.67183	0.304	2.73731	1.10411	0.729821	1.80648	0.376572	0.927938	1.18273	1.04618	1	2.45751	17.4781	17.3751	17.441	17.59	14.9523	NaN	15.8175	NaN	14	4	2	3	2	1	0	2	0
Q9DB32	Haghl	Hydroxyacylglutathione hydrolase-like protein	0.0851269	1	0.0539768	0.634217	1	0.360544	0.46417	1	-0.282513	0.798203	1	-0.4103	0.397823	1	-0.639784	0.0568917	1	-0.0638288	3.53119	0.142783	-0.953874	0.73123	0.745756	-0.489597	0.0244142	1	0.0464538	0.937185	1	-0.788872	15.6858	15.7398	16.0464	15.4033	16.6397	16.4592	16.5742	16.5759	26	4	4	4	4	3	2	2	3
Q9WVL3	Slc12a7	Solute carrier family 12 member 7	0.122501	1	0.422551	0.0576739	1	-0.151802	0.504622	1	-0.846748	0.657018	1	1.25002	1.06908	1	1.96367	0.323602	1	0.96016	0.181763	0.840195	0.383061	0.110336	0.923164	-0.444406	0.811153	0.909597	-1.73241	0.14967	1	-0.234761	16.9547	17.3773	16.8029	16.108	16.5717	17.8217	18.5353	17.5318	28	4	4	4	4	3	3	3	3
Q9WVL1	Ap4s1	AP-4 complex subunit sigma-1	0.458633	1	0.248594	0.309849	1	-0.293965	0.503156	1	-0.505351	0.00359748	1	-0.00669893	0.118369	1	-0.220768	0.224899	1	-0.288259	0.0763987	0.939231	0.102965	0.47589	0.793773	0.358258	0.0178066	0.998903	0.0297673	0.138127	1	-0.228214	15.7485	15.7281	15.8609	15.3899	15.9622	16.1921	16.0632	15.4267	16	3	3	2	3	2	1	1	1
Q9WVL0	Gstz1	Maleylacetoacetate isomerase	0.0650128	1	0.0644646	0.00945228	1	0.0100641	0.167737	1	0.138718	1.15832	1	0.366184	0.386051	1	0.199564	0.672049	1	0.214793	0.474522	0.748645	0.283506	0.0177734	0.992286	-0.0182126	0.0900962	0.979036	0.0940065	0.148084	1	0.146633	17.928	17.9925	17.9381	18.0667	17.6445	18.0107	17.8441	17.8593	28	4	4	4	4	3	3	3	3
P41105	Rpl28	60S ribosomal protein L28	0.589459	1	0.213121	0.177861	1	-0.065907	0.428291	0.999929	0.0834284	0.0945401	1	0.038482	0.41006	1	0.126571	1.57501	1	0.186434	3.51626	0.39783	0.446839	1.37027	0.714258	0.621479	0.598202	0.913185	0.254361	1.38977	1	0.369695	20.7365	20.9496	20.6706	20.8199	20.2896	20.3281	20.4162	20.4761	28	4	4	4	4	3	3	3	3
Q9WVK4	Ehd1	EH domain-containing protein 1	0.525871	1	0.503551	0.0267512	1	-0.0124102	0.354506	0.997071	0.103886	0.154815	1	0.066548	0.0373252	1	-0.0182597	0.205024	1	0.0913092	0.192653	0.918114	0.0668643	0.420966	0.790659	0.503868	0.143598	0.973164	0.0727139	0.0576151	1	0.0321784	20.2946	20.7981	20.2822	20.3985	20.2277	20.2943	20.2094	20.319	28	4	4	4	4	3	3	3	3
Q9WVJ3	Cpq	Carboxypeptidase Q	0.35256	1	-0.479753	0.289376	1	-0.523378	0.136536	1	-0.266207	0.661939	1	0.467618	0.345458	1	0.297103	0.740368	1	0.637325	0.360052	0.758473	0.366803	0.420256	0.786863	-0.580569	0.214587	0.929991	-0.453679	0.316241	1	-0.782756	18.0021	17.5224	17.4788	17.7359	17.6353	18.103	17.9324	18.2727	28	4	4	4	4	3	3	3	3
Q9WVJ2	Psmd13	26S proteasome non-ATPase regulatory subunit 13	0.968867	1	0.165931	0.0367411	1	0.0136704	0.229977	1	0.0457692	0.149605	1	-0.0438156	0.293408	1	-0.0856438	0.0344215	1	-0.0105139	0.442856	0.852073	0.0978025	1.58571	0.726908	0.307549	0.59347	0.919377	0.197117	0.483952	1	0.0823064	20.7619	20.9278	20.7756	20.8077	20.6641	20.6203	20.5784	20.6536	28	4	4	4	4	3	3	3	3
Q9WVI9	Mapk8ip1	C-Jun-amino-terminal kinase-interacting protein 1	0.180632	1	-0.174974	0.740231	1	0.423276	0.950619	1	0.465082	0.0116625	1	0.0138334	1.24045	1	0.6233	1.09577	1	0.64953	0.416577	0.764637	0.273237	0.0625497	0.961493	0.0844291	0.102909	0.977977	0.0732132	0.191992	1	-0.112842	15.7884	15.6134	16.2117	16.2535	15.5152	15.529	16.1385	16.1647	28	4	4	4	4	3	3	3	3
Q9WVG6	Carm1	Histone-arginine methyltransferase CARM1	0.00937608	1	-0.00485229	0.0718165	1	-0.0306411	0.0524401	0.998776	0.0202808	0.18584	1	0.0572866	0.198333	1	0.0580432	0.0358564	1	-0.011919	0.783288	0.734323	0.226918	0.394627	0.857019	0.164779	0.403714	0.929528	0.138234	0.757563	1	0.258073	18.3941	18.3893	18.3635	18.4144	18.1672	18.2245	18.2253	18.1553	28	4	4	4	4	3	3	3	3
Q9WVE8	Pacsin2	Protein kinase C and casein kinase substrate in neurons protein 2	0.229293	1	0.148078	0.0565412	1	0.0519981	0.325593	1	0.197555	0.655063	1	0.368205	0.619167	1	0.362686	0.677178	1	0.340318	0.12823	0.914846	0.0985362	0.1966	0.920695	-0.121591	0.253648	0.92966	-0.212151	0.127524	1	-0.0945759	18.552	18.7	18.604	18.7495	18.4534	18.8216	18.8161	18.7937	28	4	4	4	4	3	3	3	3
Q9WVD4	Clcn5	H(+)/Cl(-) exchange transporter 5	0.197731	1	-0.948411	0.179412	1	-0.777795	0.019605	0.999811	0.108989	0.000706918	1	0.00323677	0.341453	1	-1.03919	0.485175	1	-1.89045	0.175654	0.826985	-0.948913	0.583072	0.729231	-1.90056	0.325595	0.913895	-0.687513	0.0485344	1	-0.223109	19.6784	17.4677	17.2738	18.1298	17.9422	17.9454	16.903	16.0517	21	2	2	2	3	3	3	3	3
Q9WVC3	Cav2	Caveolin-2	0.302644	1	0.425187	0.192218	1	0.347	0.118318	1	0.187279	0.265919	1	0.347168	0.193144	1	0.286455	0.133053	1	0.235103	0.292014	0.779692	-0.418511	0.237898	0.851969	-0.340491	0.181185	0.939355	-0.357965	0.651569	1	-0.949577	16.9049	17.3301	17.2519	17.0922	17.3235	17.6706	17.6099	17.5586	28	4	4	4	4	3	3	3	3
Q9WVA4	Tagln2	Transgelin-2	0.211358	1	0.354816	0.0572927	1	0.144013	0.0782342	1	0.134344	0.339803	1	0.256505	0.123005	1	0.105035	0.212304	1	0.188812	0.14866	0.876934	-0.195252	0.0503792	0.966812	-0.0969405	0.0568737	0.984846	-0.156273	0.230155	1	-0.4386	20.3503	20.7052	20.4943	20.4847	20.5456	20.8021	20.6506	20.7344	28	4	4	4	4	3	3	3	3
Q8C6E0	Cfap36	Cilia- and flagella-associated protein 36	0.135228	1	0.0793371	0.764477	1	0.322795	1.28176	1	0.609973	1.09604	1	0.190568	0.000652402	1	-0.000759125	0.220751	1	-0.239144	3.45119	0.176121	-0.79198	1.7842	0.676329	-0.903211	0.545803	0.923472	-0.468425	0.418379	1	-0.360325	17.1706	17.2499	17.4934	17.7805	17.9625	18.1531	17.9618	17.7234	28	4	4	4	4	3	3	3	3
Q9WVA2	Timm8a1	Mitochondrial import inner membrane translocase subunit Tim8 A	0.617491	1	0.326535	0.183039	1	0.137382	0.169507	0.999049	0.0907187	0.82387	1	0.12104	0.422989	1	0.130354	0.901422	1	0.168421	0.206575	0.904069	-0.0787867	0.186972	0.921601	0.126708	0.0770936	0.984752	-0.0717591	0.224535	1	-0.150997	18.8986	19.2251	19.0359	18.9893	18.9773	19.0984	19.1077	19.1458	28	4	4	4	4	3	3	3	3
Q9WV98	Timm9	Mitochondrial import inner membrane translocase subunit Tim9	0.522572	1	0.217447	0.572045	1	0.248594	0.118293	0.997689	0.0523443	0.456555	1	-0.127135	0.465669	1	-0.183678	0.710108	1	0.0966428	0.252228	0.875941	-0.103973	0.605038	0.80764	0.240609	0.688853	0.925202	0.328299	0.401573	1	-0.136858	20.7019	20.9193	20.9505	20.7542	20.8059	20.6787	20.6222	20.9025	28	4	4	4	4	3	3	3	3
Q9WV96	Timm10b	Mitochondrial import inner membrane translocase subunit Tim10 B	0.222342	1	0.0873785	0.0621356	1	0.0401316	0.38659	1	0.132641	0.055482	1	0.0598043	0.029338	1	0.0323181	0.153214	1	0.14676	0.430299	0.763226	0.268304	0.568487	0.794182	0.295878	0.386083	0.918688	0.276117	0.223767	1	0.140476	17.4982	17.5856	17.5383	17.6308	17.2299	17.2897	17.2622	17.3766	28	4	4	4	4	3	3	3	3
Q9WV95	Phlda3	Pleckstrin homology-like domain family A member 3	0.532025	1	-1.35599	0.255146	1	-0.72093	0.831634	1	-1.02137	0.414646	1	0.384195	0.0830701	1	-0.0763899	0.826185	1	-1.39357	0.0871527	0.933334	0.132904	0.554453	0.729122	-1.60728	0.15103	0.946298	-0.511635	0.13089	1	-0.235126	17.8424	18.0386	18.1291	17.1493	17.7094	18.0936	17.6331	17.0561	23	4	2	3	3	3	3	3	2
Q61074	Ppm1g	Protein phosphatase 1G	0.939222	1	0.0818448	0.420341	1	-0.0788131	0.357085	1	-0.0531507	0.0514913	1	0.0170085	0.400212	1	0.11225	0.65226	1	0.176495	3.39662	0.481735	0.311565	1.84966	0.720948	0.376401	0.384929	0.94285	0.120502	0.369391	1	0.129109	19.2931	19.375	19.2143	19.24	18.9816	18.9986	19.0938	19.1581	28	4	4	4	4	3	3	3	3
Q9WV91	Ptgfrn	Prostaglandin F2 receptor negative regulator	0.233013	1	0.103357	0.0834929	1	-0.0355468	0.853404	1	0.264646	0.10758	1	0.0765845	0.0152382	1	-0.0124544	0.254318	1	0.14159	0.0144117	0.991094	0.0100239	0.0678014	0.971221	0.0367967	0.0255011	0.99909	-0.0130685	0.486136	1	0.162889	18.6729	18.7762	18.6373	18.9375	18.6628	18.7394	18.6504	18.8044	28	4	4	4	4	3	3	3	3
Q9WV85	Nme3	Nucleoside diphosphate kinase 3	0.0178957	1	-0.0113649	0.157242	1	0.051733	0.76976	1	0.203375	0.312758	1	-0.171351	0.0476758	1	0.0358079	0.541073	1	0.249931	0.0450682	0.971859	0.0246375	0.30183	0.86163	0.184624	0.0799492	0.987812	0.0405626	0.0638955	1	0.0288677	16.7807	16.7693	16.8324	16.9841	16.7561	16.5847	16.7919	17.006	28	4	4	4	4	3	3	3	3
Q9WV80	Snx1	Sorting nexin-1	0.495715	1	0.218649	0.218168	1	0.102452	0.300449	0.99695	0.115504	0.608636	1	0.154435	0.109277	1	0.0360813	0.744001	1	0.183243	0.271559	0.867272	0.106025	0.360359	0.854683	0.170238	0.405918	0.928005	0.172396	0.0740943	1	0.0378094	19.596	19.8146	19.6984	19.7115	19.4899	19.6444	19.526	19.6732	28	4	4	4	4	3	3	3	3
Q9DCA5	Brix1	Ribosome biogenesis protein BRX1 homolog	0.422532	1	-0.44692	0.64798	1	-0.662458	1.10683	1	-0.78153	1.76989	1	1.34658	1.34862	1	1.17456	0.542394	1	0.526008	3.33062	0.130667	2.071	0.189067	0.876875	0.277498	0.141436	0.957869	0.23398	0.361632	1	0.494523	16.218	16.1741	16.0615	15.6832	NaN	15.8022	15.6929	15.4603	17	4	3	2	3	0	2	2	1
Q9WV69	Dmtn	Dematin	0.131555	1	-0.122764	0.416736	1	-0.302398	0.107742	1	0.0870161	0.44484	1	-0.145653	0.399319	1	0.107262	0.0308528	1	-0.0104059	0.46285	0.762987	0.248188	0.313289	0.837441	0.271078	0.203144	0.952356	-0.161472	0.423324	1	0.349016	19.3644	19.2417	19.062	19.4515	19.1163	18.9706	19.2235	19.1058	28	4	4	4	4	3	3	3	3
Q9WV60	Gsk3b	Glycogen synthase kinase-3 beta	0.445609	1	0.0964394	0.0995355	1	-0.0467963	0.179094	1	-0.0707231	0.220591	1	-0.0682824	0.165194	1	0.0638981	0.038504	1	0.0177644	0.125855	0.944749	-0.0438609	0.704527	0.857977	0.120861	0.324964	0.932339	-0.154555	0.0431645	1	-0.0256882	21.365	21.4614	21.3182	21.2943	21.4088	21.3406	21.4727	21.4266	28	4	4	4	4	3	3	3	3
Q9WV55	Vapa	Vesicle-associated membrane protein-associated protein A	0.370779	1	0.111525	0.377448	1	-0.0774045	1.01877	1	0.159557	0.142803	1	-0.0581964	0.358666	1	0.0903517	0.107699	1	0.031723	0.05527	0.978351	0.0136107	0.449141	0.836671	0.183332	0.678607	0.929862	-0.154146	0.359654	1	0.100914	21.7545	21.866	21.6771	21.914	21.7408	21.6827	21.8312	21.7726	28	4	4	4	4	3	3	3	3
Q9WV54	Asah1	Acid ceramidase	0.262402	1	0.0891924	0.235737	1	0.126018	0.0288097	1	0.0130215	0.3703	1	0.11395	0.000634557	1	0.000337601	0.382606	1	0.153876	0.143502	0.940146	0.0498023	0.059442	0.979523	0.0250446	0.271777	0.937141	0.175483	0.4486	1	-0.213631	19.2797	19.3689	19.4057	19.2927	19.2299	19.3438	19.2302	19.3837	28	4	4	4	4	3	3	3	3
Q9WV34	Mpp2	MAGUK p55 subfamily member 2	0.00515231	1	-0.00529337	0.272064	1	-0.187479	0.103321	1	-0.0779572	0.196137	1	-0.13379	0.229267	1	-0.170649	0.175688	1	-0.135006	0.166692	0.879659	0.144816	0.363563	0.829034	0.273313	0.200481	0.958084	0.127987	0.671132	1	0.36574	18.1352	18.13	17.9478	18.0573	17.9904	17.8566	17.8198	17.8554	28	4	4	4	4	3	3	3	3
Q9WV32	Arpc1b	Actin-related protein 2/3 complex subunit 1B	0.0810858	1	0.107624	0.0656996	1	0.08671	0.333891	1	0.316117	0.392299	1	0.19905	0.107496	1	0.0674458	0.466574	1	0.306498	0.0297346	0.973802	-0.029977	0.0902425	0.947992	-0.121404	0.00748001	0.99908	-0.0107128	0.168371	1	-0.212461	17.6181	17.7257	17.7048	17.9342	17.6481	17.8471	17.7155	17.9546	28	4	4	4	4	3	3	3	3
Q9WV18	Gabbr1	Gamma-aminobutyric acid type B receptor subunit 1	0.0143419	1	0.0104594	0.122639	1	-0.0888062	0.16702	1	0.107476	0.135715	1	-0.0535266	0.393023	1	0.342269	0.283492	1	0.111787	0.191451	0.935425	-0.0488499	0.0169584	0.992605	0.0151361	0.49764	0.9285	-0.479925	0.0176042	1	0.0202289	18.7468	18.7572	18.658	18.8542	18.7956	18.7421	19.1379	18.9074	28	4	4	4	4	3	3	3	3
Q9WV03	Fam50a	Protein FAM50A	0.0710292	1	-0.0810859	0.421961	1	0.878925	0.246919	1	-0.29584	0.432605	1	0.832219	0.457438	1	1.7674	0.577007	1	-0.754039	0.373938	0.74692	0.416855	0.296184	0.824325	-0.49645	0.100522	0.969076	-0.471618	0.448713	1	0.763228	16.1608	15.8589	16.8189	15.8972	15.5231	16.3553	17.2905	15.6841	24	3	4	4	3	3	3	3	1
Q9WV02	Rbmx	RNA-binding motif protein, X chromosome	0.0221105	1	-0.0292768	0.00984399	1	0.011169	0.0529282	0.997898	0.0450029	0.402497	1	-0.103124	0.0668611	1	-0.0319138	0.0536821	1	0.0109921	0.176893	0.877814	-0.141389	0.0528727	0.968155	-0.0675418	0.0998256	0.975885	-0.0983062	0.114311	1	-0.0723753	21.3397	21.3104	21.3509	21.3847	21.4811	21.3779	21.4492	21.4921	28	4	4	4	4	3	3	3	3
Q9WUZ9	Entpd5	Ectonucleoside triphosphate diphosphohydrolase 5	0.57806	1	0.196407	0.178976	1	0.0851288	1.64536	1	0.486421	0.283452	1	0.138736	0.36767	1	0.650442	0.162694	1	0.0831528	0.315531	0.842196	-0.152574	0.258286	0.921549	-0.0949032	0.519185	0.923243	-0.717888	0.503115	1	0.202147	16.2334	16.4298	16.3186	16.7198	16.386	16.5247	17.0364	16.4692	28	4	4	4	4	3	3	3	3
Q9WUU7	Ctsz	Cathepsin Z	0.143948	1	0.352808	0.146564	1	0.331998	0.0336931	0.99809	0.0742559	0.132153	1	0.170378	0.0557637	1	0.0796795	0.197542	1	0.285992	0.0388811	0.963011	0.0773102	0.099247	0.92823	0.25974	0.143801	0.95319	0.329629	0.276101	1	-0.568966	18.2814	18.6342	18.6134	18.3557	18.2041	18.3745	18.2838	18.4901	28	4	4	4	4	3	3	3	3
Q9WUR9	Ak4	Adenylate kinase 4, mitochondrial	0.216064	1	-0.268167	0.768679	1	-0.696812	0.0630476	1	0.0633545	0.0465826	1	0.18096	0.164332	1	0.561593	0.438207	1	1.29742	0.164929	0.841417	0.470633	0.0114767	0.993382	0.0215067	0.755634	0.890342	-0.787772	0.788471	1	-0.740163	17.0561	16.7879	16.3593	17.1194	16.5854	16.7664	17.147	17.8829	28	4	4	4	4	3	3	3	3
Q9WUR2	Eci2	Enoyl-CoA delta isomerase 2, mitochondrial	0.124269	1	-0.121544	0.135597	1	-0.129633	0.0602943	1	0.0627451	0.00356914	1	-0.00196584	0.161544	1	-0.09563	0.0764017	1	0.0412769	0.00966277	0.993574	0.0104639	0.145367	0.928641	-0.109114	0.0271477	1	-0.0235395	0.0680552	1	0.0715842	17.8793	17.7578	17.7497	17.9421	17.8689	17.8669	17.7732	17.9101	28	4	4	4	4	3	3	3	3
Q9WUQ2	Preb	Prolactin regulatory element-binding protein	0.0266652	1	-0.0151348	0.567795	1	-0.193012	0.626448	1	0.183748	0.252832	1	0.138484	0.0287283	1	0.0172577	0.124425	1	0.0635122	0.41269	0.825611	0.149802	0.00512602	0.996482	-0.00381613	0.112523	0.980968	-0.0604676	0.405517	1	0.170919	19.1646	19.1495	18.9716	19.3484	19.0148	19.1533	19.0321	19.0784	28	4	4	4	4	3	3	3	3
Q9WUP7	Uchl5	Ubiquitin carboxyl-terminal hydrolase isozyme L5	0.0301257	1	0.0211353	0.809879	1	-0.206996	0.0853523	1	0.0393062	0.166023	1	0.0449244	0.664637	1	0.195533	0.558215	1	0.102526	1.09229	0.60634	0.331184	0.546941	0.794829	0.307395	0.263557	0.971949	-0.0713455	0.830252	1	0.313829	18.9961	19.0173	18.7891	19.0354	18.6649	18.7099	18.8605	18.7675	28	4	4	4	4	3	3	3	3
Q9WUN2	Tbk1	Serine/threonine-protein kinase TBK1	0.135334	1	-0.287104	0.0300846	1	-0.0496593	0.633159	1	1.41568	0.353188	1	-0.428484	0.0448849	1	0.0664062	0.499924	1	0.399342	0.095768	0.917561	0.163817	0.137454	0.914263	0.305197	0.0329795	0.996818	0.0477519	0.303193	1	1.07131	16.4021	16.3646	15.2283	17.1776	NaN	NaN	NaN	NaN	7	1	1	2	3	0	0	0	0
Q9WUM5	Suclg1	Succinate--CoA ligase [ADP/GDP-forming] subunit alpha, mitochondrial	0.152932	1	0.0798569	0.537257	1	0.180825	0.191574	1	0.0700769	0.0420094	1	0.0164	0.108221	1	-0.0480893	0.121627	1	0.0455354	0.376572	0.829746	-0.153059	0.177529	0.929465	-0.0896022	0.20177	0.971033	0.0758556	0.21857	1	-0.0676336	21.2204	21.3003	21.4013	21.2905	21.3735	21.3899	21.3254	21.419	28	4	4	4	4	3	3	3	3
Q8K596	Slc8a2	Sodium/calcium exchanger 2	0.0595757	1	0.0428119	0.351212	1	-0.121267	0.18677	1	0.0620584	2.3214	1	0.272591	1.38872	1	0.328924	1.0469	1	0.300653	3.17223	0.277333	0.577257	0.538001	0.79051	0.347478	0.285374	0.949728	0.127066	0.531371	1	0.21855	18.0566	18.0994	17.9353	18.1186	17.4793	17.7519	17.8083	17.78	28	4	4	4	4	3	3	3	3
Q9WUM3	Coro1b	Coronin-1B	0.367991	1	0.15987	0.505022	1	0.146893	0.019734	0.997413	-0.00911283	0.0559829	1	0.0203813	0.399018	1	-0.121121	0.228312	1	0.0704422	0.107254	0.951899	-0.0373988	0.187953	0.925637	0.10209	0.782397	0.916446	0.230615	0.366025	1	-0.178315	19.9681	20.1279	20.115	19.959	20.0055	20.0258	19.8843	20.0759	28	4	4	4	4	3	3	3	3
Q9WUL7	Arl3	ADP-ribosylation factor-like protein 3	0.0565211	1	0.016428	0.148618	1	0.0380864	1.68185	1	-0.267555	0.124962	1	-0.0450172	0.342688	1	-0.115	0.590239	1	-0.15704	0.442511	0.83172	-0.134263	0.320195	0.924887	-0.0728176	0.0701683	0.998615	0.0188233	2.74017	1	-0.191713	21.2193	21.2357	21.2574	20.9518	21.3536	21.3086	21.2386	21.1965	28	4	4	4	4	3	3	3	3
Q9WUK2	Eif4h	Eukaryotic translation initiation factor 4H	0.538845	1	0.179737	0.379481	1	0.0797048	0.994857	1	-0.160156	0.680538	1	-0.128858	0.122301	1	0.0498842	0.125296	1	-0.0639903	0.440648	0.896965	0.0633602	0.990678	0.738412	0.371955	0.245681	0.959792	0.0931808	0.564986	1	0.144572	21.2335	21.4133	21.3132	21.0734	21.1702	21.0413	21.2201	21.1062	28	4	4	4	4	3	3	3	3
Q9WUD8	Faim	Fas apoptotic inhibitory molecule 1	0.0886508	1	0.0268984	0.215848	1	-0.0739212	0.0039923	0.999961	0.00145006	0.228583	1	0.111914	0.229589	1	0.102887	0.107824	1	0.0513426	1.01116	0.664841	0.286054	0.615747	0.821453	0.201039	0.265354	0.954844	0.109246	0.697901	1	0.277061	18.0885	18.1154	18.0146	18.09	17.8025	17.9144	17.9053	17.8538	28	4	4	4	4	3	3	3	3
Q9WUD1	Stub1	STIP1 homology and U box-containing protein 1	1.47697	1	0.294351	0.290792	1	-0.0802708	0.775846	1	-0.282983	0.64505	1	0.111245	0.628732	1	0.109959	0.528742	1	-0.137824	0.913439	0.709556	0.252006	3.74531	0.73233	0.435112	0.396295	0.971254	0.061777	0.296046	1	0.169651	19.2423	19.5366	19.162	18.9593	18.9903	19.1015	19.1002	18.8524	28	4	4	4	4	3	3	3	3
Q9WUC3	Ly6h	Lymphocyte antigen 6H	0.441327	1	0.280046	0.0781384	1	0.0691423	0.291365	1	0.174065	0.106235	1	0.0682608	0.357146	1	0.230261	0.649367	1	0.382924	0.215108	0.85208	0.168423	0.78185	0.755437	0.380209	0.00780843	0.999497	0.00730499	0.212017	1	0.11017	21.5658	21.8458	21.6349	21.7398	21.3973	21.4656	21.6276	21.7803	28	4	4	4	4	3	3	3	3
Q9WUB4	Dctn6	Dynactin subunit 6	0.00335274	1	-0.0019455	0.649954	1	-0.237339	0.119466	0.995658	-0.0588737	0.137553	1	-0.0621573	0.0847196	1	-0.0597719	0.241928	1	-0.11017	0.322504	0.841394	-0.145221	0.170802	0.932199	-0.0850089	0.672324	0.927188	-0.322788	0.0481261	1	-0.031652	18.2567	18.2547	18.0193	18.1978	18.4019	18.3397	18.3421	18.2917	28	4	4	4	4	3	3	3	3
Q9WUB3	Pygm	Glycogen phosphorylase, muscle form	0.366433	1	0.202857	0.200987	1	-0.137971	0.43347	1	0.278813	0.243529	1	0.0730718	0.38884	1	0.142143	0.686507	1	0.26594	0.65793	0.713713	0.297691	0.996615	0.723744	0.427476	0.0217099	0.998335	0.0175765	0.192692	1	0.180149	21.6491	21.852	21.5111	21.9279	21.3514	21.4245	21.4936	21.6174	28	4	4	4	4	3	3	3	3
Q9WUA6	Akt3	RAC-gamma serine/threonine-protein kinase	0.822156	1	0.237752	0.334886	1	0.112682	0.00278966	1	0.00126696	0.0149855	1	0.00713412	0.415829	1	0.169208	0.323313	1	-0.145699	0.12355	0.935357	-0.0627039	0.761348	0.825853	0.167914	0.435001	0.939746	-0.11923	0.798369	1	0.211629	17.6108	17.8485	17.7234	17.612	17.6735	17.6806	17.8427	17.5278	28	4	4	4	4	3	3	3	3
Q9WUA3	Pfkp	ATP-dependent 6-phosphofructokinase, platelet type	0.99567	1	0.252415	0.21707	1	0.0744467	0.41864	1	0.14762	0.0700692	1	0.0271276	0.0146847	1	0.00814819	0.154676	1	0.0690651	1.02687	0.675521	-0.268259	0.112367	0.961556	-0.0429716	0.498836	0.920338	-0.20196	0.185601	1	-0.111121	19.2088	19.4612	19.2832	19.3564	19.477	19.5041	19.4852	19.5461	28	4	4	4	4	3	3	3	3
Q9WUA2	Farsb	Phenylalanine--tRNA ligase beta subunit	1.93251	1	0.257619	0.803153	1	0.117197	0.632032	1	0.105286	0.454153	1	-0.0829436	0.0886824	1	0.0175489	0.511665	1	0.0583566	0.0283864	0.990475	-0.00660261	2.22204	0.723588	0.33396	0.643388	0.945573	0.0930456	0.152226	1	0.0338874	20.6481	20.9057	20.7653	20.7534	20.6547	20.5717	20.6722	20.713	28	4	4	4	4	3	3	3	3
Q9WU84	Ccs	Copper chaperone for superoxide dismutase	0.014148	1	0.0386636	0.676864	1	-1.11764	0.331944	1	-0.739647	0.6549	1	1.36556	0.184134	1	0.830595	0.871559	1	1.70544	0.723343	0.508135	1.40684	0.027751	0.981428	0.0799436	0.14011	0.947754	-0.541392	0.365462	1	-1.09972	16.8613	17.7028	16.8475	16.9278	17.2602	16.82	17.7395	17.1599	21	4	3	2	3	1	3	2	3
Q9WU78	Pdcd6ip	Programmed cell death 6-interacting protein	0.47454	1	0.155456	0.188185	1	0.085568	0.854561	1	0.267666	0.345497	1	0.211884	0.358544	1	0.199916	0.568373	1	0.265296	0.863344	0.634761	-0.361017	1.12861	0.71996	-0.417445	1.18691	0.882606	-0.475365	0.975035	1	-0.393958	19.5817	19.7372	19.6673	19.8494	19.9428	20.1546	20.1427	20.2081	28	4	4	4	4	3	3	3	3
Q9WU63	Hebp2	Heme-binding protein 2	1.31707	1	0.852667	0.29339	1	0.403795	0.0711966	0.997887	0.112454	0.216564	1	0.485596	0.518223	1	0.871102	0.183629	1	0.314426	0.908745	0.508697	0.797973	0.783308	0.720418	1.16504	0.154607	0.947823	0.330666	0.0766569	1	0.18321	16.3856	17.2383	16.7894	17.0027	15.8436	16.8252	17.0541	16.7988	22	4	4	4	3	2	2	2	1
Q9WU60	Atrn	Attractin	0.19741	1	0.124617	0.299888	1	0.150743	0.625449	1	0.260046	0.29535	1	0.123784	0.792637	1	0.311563	0.967128	1	0.463246	0.0903599	0.940768	-0.0643911	0.115582	0.95339	-0.0635583	0.783028	0.916334	-0.225212	0.497168	1	-0.21427	17.3338	17.4585	17.4846	17.5939	17.3982	17.522	17.7098	17.8615	28	4	4	4	4	3	3	3	3
Q9WU42	Ncor2	Nuclear receptor corepressor 2	0.434943	1	0.593824	0.873581	1	0.790828	0.190158	0.998821	0.192608	0.80443	1	0.444451	0.380423	1	0.342024	0.469385	1	-0.313324	0.957014	0.470977	-0.841514	0.507789	0.757939	-0.692141	0.373585	0.908677	-0.39271	0.732807	1	-0.523528	14.6928	15.0477	15.3409	NaN	15.3364	16.2111	15.4309	NaN	11	2	2	3	0	2	1	1	0
Q9WU40	Lemd3	Inner nuclear membrane protein Man1	0.807498	1	-0.318646	0.0987292	1	0.0830197	1.22943	1	-0.963824	0.0474571	1	-0.0624094	1.33424	1	0.359193	0.840639	1	-0.601252	0.658001	0.707139	0.328645	0.068188	0.961397	0.0724087	0.0617883	0.987419	0.0524724	0.16146	1	0.247873	16.6256	16.3069	16.7086	15.6618	16.2969	16.2345	16.6561	15.6957	28	4	4	4	4	3	3	3	3
Q9WU28	Pfdn5	Prefoldin subunit 5	0.404657	1	0.0811048	0.0895629	1	0.0398712	0.0772676	0.997693	-0.030571	0.299453	1	-0.142958	0.245914	1	-0.09515	0.00322386	1	0.000844955	0.002057	0.999444	-0.000712077	0.677586	0.809136	0.22335	0.274476	0.947505	0.134309	0.0265879	1	0.0138254	19.1405	19.2216	19.1804	19.1099	19.1412	18.9983	19.0461	19.1421	28	4	4	4	4	3	3	3	3
Q9WU01	Khdrbs2	KH domain-containing, RNA-binding, signal transduction-associated protein 2	0.0729243	1	-0.0640545	0.0838446	1	0.111397	0.134657	1	0.107071	0.707642	1	-0.541077	0.58763	1	-0.470725	0.0617772	1	0.14201	0.0673541	0.947808	0.0789777	1.22815	0.716366	0.556	0.626812	0.920935	0.6611	0.250296	1	-0.406625	19.1447	19.0806	19.2561	19.2517	19.0657	18.5246	18.595	19.2077	28	4	4	4	4	3	3	3	3
Q9WTZ8	Bex2	Protein BEX2	0.334926	1	-0.299711	0.165567	1	-0.180277	0.215964	0.998702	-0.189851	0.842777	1	-0.535322	0.519119	1	-0.31744	1.01127	1	-0.469855	0.0615115	0.953367	0.0626711	0.340399	0.827669	0.298282	0.188369	0.94781	0.199834	0.411947	1	0.34238	16.2005	15.9008	16.0202	16.0106	16.1378	15.7996	15.8204	15.6679	27	4	4	4	4	3	2	3	3
Q9WTZ1	Rnf7	RING-box protein 2	0.0612934	1	0.0858126	0.0236071	1	0.0228033	0.377991	1	-0.407876	0.275908	1	0.143309	0.083809	1	-0.0658938	0.202071	1	0.124955	0.385738	0.765515	0.287712	0.169212	0.900473	0.230215	0.531517	0.916305	0.376409	0.158867	1	-0.266105	17.9906	18.0765	18.0134	17.5828	17.7029	17.8462	17.637	17.8279	28	4	4	4	4	3	3	3	3
Q9WTX8	Mad1l1	Mitotic spindle assembly checkpoint protein MAD1	0.180756	1	0.524118	0.237992	1	0.404826	0.634541	1	1.07746	0.202677	1	0.102846	0.0510396	1	0.0332273	0.102982	1	-0.0600993	0.0205298	0.977882	0.0478858	0.163491	0.875911	0.469157	0.702812	0.922976	0.419485	0.817658	1	1.27694	14.2143	14.7385	14.6192	15.2918	14.1665	14.2693	14.1997	14.1064	28	4	4	4	4	3	3	3	3
Q6VNS1	Ntrk3	NT-3 growth factor receptor	0.0911605	1	-0.106565	0.713311	1	-0.708315	1.87323	1	-1.5935	0.663796	1	0.556497	0.00654527	1	0.0113395	0.22955	1	-0.134939	3.1403	0.193778	1.55014	0.763902	0.734985	0.887083	0.526962	0.903955	0.83049	0.128709	1	0.233125	16.5758	17.0621	16.8976	NaN	NaN	15.9263	NaN	NaN	8	4	1	1	0	0	2	0	0
Q9WTX5	Skp1	S-phase kinase-associated protein 1	2.03435	1	0.119664	0.386935	1	0.0910516	0.45602	1	0.0455856	0.0148111	1	0.00283114	0.0433615	1	0.00493113	0.101344	1	0.0135193	0.524439	0.938814	0.035131	1.34176	0.818254	0.151964	0.435354	0.938982	0.121251	0.163867	1	0.0269799	21.4416	21.5613	21.5327	21.4872	21.4065	21.4093	21.4114	21.42	28	4	4	4	4	3	3	3	3
Q9WTX2	Prkra	Interferon-inducible double-stranded RNA-dependent protein kinase activator A	0.0441496	1	0.0358868	0.365888	1	-0.185156	1.04159	1	-0.481112	0.0602681	1	-0.0223694	0.323187	1	-0.116257	0.983826	1	-0.433318	0.98577	0.536752	0.533694	1.31453	0.722801	0.59195	2.20372	0.865626	0.464795	1.14481	1	0.565	19.2119	19.2477	19.0267	18.7307	18.6782	18.6558	18.5619	18.2448	28	4	4	4	4	3	3	3	3
Q9WTU6	Mapk9	Mitogen-activated protein kinase 9	0.380949	1	0.179369	0.411283	1	0.1518	0.229195	0.999568	0.111227	0.129916	1	0.0507387	0.10147	1	0.0470085	0.101925	1	0.0346476	0.0429196	0.972557	-0.0218479	0.202873	0.924277	0.106783	0.20252	0.971607	0.0829433	0.292164	1	0.149648	17.7367	17.9161	17.8885	17.8479	17.7586	17.8093	17.8056	17.7932	28	4	4	4	4	3	3	3	3
Q9WTT4	Atp6v1g2	V-type proton ATPase subunit G 2	0.587648	1	-0.414463	0.135374	1	-0.104825	0.021659	1	-0.0193281	0.33471	1	-0.104141	0.0132122	1	0.00607173	0.0514175	1	-0.0216592	0.0431308	0.972396	0.0216265	0.328821	0.832572	-0.288695	0.099773	0.974661	-0.0892703	0.0385261	1	-0.0478001	19.7221	19.3076	19.6173	19.7028	19.7005	19.5963	19.7066	19.6788	28	4	4	4	4	3	3	3	3
Q9WTS6	Tenm3	Teneurin-3	0.30696	1	0.142197	0.00132945	1	0.000756741	0.203543	1	-0.0934467	0.203845	1	0.152498	0.141826	1	-0.095384	0.199317	1	0.139943	0.391816	0.779854	0.251701	0.599468	0.809703	0.241401	1.35761	0.917252	0.347842	0.194369	1	0.0848556	17.5145	17.6567	17.5153	17.4211	17.2628	17.4153	17.1674	17.4028	28	4	4	4	4	3	3	3	3
Q9WTS5	Tenm2	Teneurin-2	0.076209	1	0.0697403	0.223936	1	-0.172179	0.0765026	0.998593	0.0748072	0.310853	1	-0.256832	0.403177	1	0.309306	0.387866	1	-0.270173	0.511053	0.726045	-0.351252	0.0227075	0.989529	-0.0246798	1.26128	0.888678	-0.832737	0.0041921	1	-0.00601578	17.3087	17.3784	17.1365	17.3835	17.6599	17.4031	17.9692	17.3897	28	4	4	4	4	3	3	3	3
Q9WTS4	Tenm1	Teneurin-1	0.197294	1	0.0939555	0.089835	1	0.0493956	0.529669	1	-0.240889	0.0388899	1	-0.0457668	0.144161	1	-0.169165	0.0810725	1	-0.14018	0.671123	0.614826	-0.530233	1.30476	0.725284	-0.390511	0.64948	0.920369	-0.311672	0.269372	1	-0.209501	17.5775	17.6715	17.6269	17.3366	18.1077	18.062	17.9386	17.9676	28	4	4	4	4	3	3	3	3
Q9WTS2	Fut8	Alpha-(1,6)-fucosyltransferase	0.0635515	1	0.025888	0.202387	1	-0.0745492	0.0768779	1	0.0403266	0.000235598	1	-0.000132879	1.72002	1	-0.207998	1.62974	1	0.222828	0.0908077	0.956901	0.0342115	0.119924	0.953593	0.0602323	0.683888	0.919436	0.16766	0.328736	1	-0.184365	18.0227	18.0486	17.9482	18.063	17.9885	17.9884	17.7805	18.2113	28	4	4	4	4	3	3	3	3
Q9WTR5	Cdh13	Cadherin-13	2.3984	1	0.338473	0.145412	1	0.0673971	0.536474	1	0.170142	0.451258	1	0.115832	0.105969	1	-0.0248769	0.0351612	1	0.0260525	0.620428	0.827127	0.121035	1.90111	0.738392	0.343676	0.472796	0.919564	0.213309	0.525026	1	0.366771	19.9067	20.2452	19.9741	20.0768	19.7857	19.9015	19.7608	19.8117	28	4	4	4	4	3	3	3	3
Q9WTQ8	Timm23	Mitochondrial import inner membrane translocase subunit Tim23	0.438444	1	-0.869545	0.473781	1	0.184963	0.540955	1	0.190635	0.0500953	1	-0.0200895	0.147769	1	0.0460262	0.449199	1	0.141743	0.147999	0.940793	-0.0468798	0.365031	0.786072	-0.896335	0.180282	0.970721	0.0920568	0.125634	1	-0.0773239	18.1763	18.1819	18.3612	18.3669	18.2232	18.2031	18.2692	18.3649	27	4	3	4	4	3	3	3	3
Q9WTQ5	Akap12	A-kinase anchor protein 12	0.270969	1	0.174516	0.377695	1	0.279464	0.447882	1	0.237517	0.622066	1	0.270659	0.30319	1	0.198327	0.4316	1	0.211035	0.681128	0.685565	-0.357365	0.872578	0.739263	-0.453508	0.31519	0.931917	-0.276228	0.743126	1	-0.423569	20.0778	20.2523	20.3573	20.3154	20.4352	20.7059	20.6335	20.6462	28	4	4	4	4	3	3	3	3
Q9WTP7	Ak3	GTP:AMP phosphotransferase AK3, mitochondrial	0.0703824	1	0.129061	0.0655837	1	0.13041	0.074876	1	0.153232	0.486234	1	0.367837	0.283941	1	0.230561	0.210004	1	0.21177	0.0636793	0.943872	-0.106448	0.240777	0.84872	-0.345224	0.116199	0.972934	-0.206599	0.136042	1	-0.329324	21.0286	21.1577	21.159	21.1819	21.1351	21.5029	21.3656	21.3469	28	4	4	4	4	3	3	3	3
Q9WTP6	Ak2	Adenylate kinase 2, mitochondrial	0.482168	1	0.34126	0.0604464	1	0.0699592	0.347307	1	0.235393	0.541155	1	0.295647	0.5421	1	0.277216	0.364207	1	0.286998	0.263886	0.830704	0.210072	0.387182	0.829306	0.255686	0.00228233	1	0.00281509	0.0124661	1	0.0130987	20.1651	20.5064	20.2351	20.4005	19.955	20.2507	20.2323	20.242	28	4	4	4	4	3	3	3	3
Q9CQ54	Ndufc2	NADH dehydrogenase [ubiquinone] 1 subunit C2	0.365245	1	0.110618	1.21534	1	0.253364	1.626	1	0.225302	0.155588	1	-0.102798	0.369393	1	-0.0923373	0.366575	1	0.153536	3.107	0.261438	-0.60331	0.764187	0.756028	-0.389894	0.956899	0.926824	-0.257609	1.4666	1	-0.397953	20.0424	20.153	20.2958	20.2677	20.6457	20.5429	20.5534	20.7993	28	4	4	4	4	3	3	3	3
Q9WTN0	Ggps1	Geranylgeranyl pyrophosphate synthase	0.188387	1	0.122022	0.150867	1	0.104853	0.0242125	1	-0.0175166	0.453201	1	-0.283426	1.33235	1	-0.557125	0.341379	1	-0.209073	0.0097948	0.994377	-0.00850821	0.800627	0.743336	0.39694	1.62175	0.868605	0.65347	0.380925	1	0.241359	17.9882	18.1102	18.0931	17.9707	17.9967	17.7133	17.4396	17.7877	28	4	4	4	4	3	3	3	3
Q9WTM5	Ruvbl2	RuvB-like 2	0.503699	1	0.123235	0.0630824	1	-0.018961	0.023692	0.997933	0.00628138	0.150994	1	0.0428244	0.272298	1	0.0729605	0.302162	1	0.110281	0.697152	0.788933	0.154316	0.966188	0.784475	0.234726	0.21597	0.97349	0.0623941	0.0026359	1	0.00121927	20.5251	20.6483	20.5061	20.5314	20.3708	20.4136	20.4437	20.4811	28	4	4	4	4	3	3	3	3
Q9WTL7	Lypla2	Acyl-protein thioesterase 2	0.230342	1	-0.134555	0.179209	1	-0.0980158	0.457541	1	-0.213914	0.293025	1	-0.0982393	1.07227	1	-0.333597	0.375052	1	-0.130517	0.200195	0.874894	0.126549	0.207087	0.927029	0.090233	1.39068	0.90948	0.362129	0.0354659	1	-0.015358	19.4857	19.3511	19.3877	19.2718	19.3591	19.2609	19.0255	19.2286	28	4	4	4	4	3	3	3	3
Q9WTK5	Nfkb2	Nuclear factor NF-kappa-B p100 subunit	0.161456	1	0.294004	0.339737	1	0.582653	0.195716	1	0.357228	0.720032	1	0.839873	0.201968	1	0.349037	0.25265	1	0.312301	0.0778292	0.933813	-0.178859	0.747637	0.723051	-0.724728	0.0297806	0.998161	0.054757	0.0256674	1	-0.0450826	14.3548	14.4198	15.0355	14.2869	14.2906	15.5353	14.8827	14.5699	19	4	2	3	2	2	2	3	1
Q9WTK3	Gpaa1	Glycosylphosphatidylinositol anchor attachment 1 protein	0.411028	1	0.171707	0.0576952	1	0.0258403	1.38434	1	0.474575	0.262902	1	-0.116756	0.171672	1	0.0888901	0.385862	1	0.167128	0.110751	0.940129	0.0588487	0.964945	0.749135	0.347311	0.00905655	1	-0.00420109	0.591056	1	0.217464	17.8992	18.0709	17.925	18.3738	17.8403	17.7236	17.9292	18.0075	28	4	4	4	4	3	3	3	3
Q9WTI7	Myo1c	Unconventional myosin-Ic	0.0900053	1	-0.147228	0.42324	1	0.326869	0.0856735	1	-0.134485	0.608193	1	0.766952	0.457436	1	0.682772	0.0955375	1	-0.121236	0.00372825	0.99823	0.00382455	0.531266	0.745651	-0.910356	0.242546	0.927295	-0.352079	0.101929	1	-0.239709	16.8999	16.7526	17.2267	16.7654	16.8961	17.663	17.5788	16.7748	28	4	4	4	4	3	3	3	3
Q9R257	Hebp1	Heme-binding protein 1	0.0272405	1	0.0274591	0.00667665	1	0.00720549	0.117352	1	0.10935	0.0993607	1	0.0971031	0.0137463	1	0.0180817	0.0343445	1	0.0549564	0.529014	0.705653	0.438608	0.494985	0.786765	0.368964	0.452822	0.922554	0.427732	0.0623031	1	0.0753899	19.5038	19.5313	19.511	19.6132	19.0652	19.1623	19.0833	19.1202	28	4	4	4	4	3	3	3	3
Q9R233	Tapbp	Tapasin	0.0460458	1	0.0890708	0.111959	1	0.201013	0.0340573	0.998155	0.0708487	0.113737	1	0.0915349	0.346235	1	-0.219332	0.156161	1	0.118944	0.379453	0.741676	-0.497678	0.342268	0.813457	-0.500142	0.0451816	0.989135	-0.0773338	0.340642	1	-0.696409	16.8188	16.9079	17.0199	16.8897	17.3165	17.4081	17.0972	17.4355	28	4	4	4	4	3	3	3	3
Q9R226	Khdrbs3	KH domain-containing, RNA-binding, signal transduction-associated protein 3	0.496955	1	0.15521	0.045345	1	0.0292859	0.53684	1	0.261646	0.222369	1	0.106819	0.153684	1	-0.0590967	0.621334	1	0.208603	0.0444647	0.972681	0.0217142	0.171623	0.939866	0.0701046	0.177699	0.967344	0.110097	0.148446	1	0.120989	18.3026	18.4579	18.3319	18.5643	18.2809	18.3877	18.2218	18.4895	28	4	4	4	4	3	3	3	3
Q9R1Z8	Sorbs3	Vinexin	0.122344	1	-0.350699	0.583514	1	1.17698	0.466658	1	0.877366	0.336333	1	0.278934	0.291789	1	0.282016	0.305415	1	-0.33071	0.295652	0.785551	-0.356351	0.347999	0.790847	-0.985985	0.199147	0.93038	0.538613	0.181683	1	0.553033	17.3355	17.9755	18.5124	18.2128	17.6918	17.9707	17.9738	17.3611	27	4	3	4	4	3	3	3	3
Q9R1V7	Adam23	Disintegrin and metalloproteinase domain-containing protein 23	0.20359	1	-0.131514	0.173104	1	-0.130953	0.117437	1	0.0933719	0.0670756	1	-0.064387	0.337038	1	0.251706	0.117404	1	0.134973	0.156662	0.902819	0.106894	0.0427652	0.978488	0.0397666	0.335113	0.932928	-0.275765	0.302933	1	0.335971	17.6608	17.5293	17.5299	17.7542	17.5539	17.4895	17.8056	17.6889	28	4	4	4	4	3	3	3	3
Q9R1V6	Adam22	Disintegrin and metalloproteinase domain-containing protein 22	0.65282	1	1.38793	0.125601	1	-0.110484	0.532848	1	1.24071	0.0638812	1	0.0286541	0.0230683	1	0.0102406	0.0987796	1	0.0822493	0.0483099	0.963167	-0.0430086	0.504391	0.737669	1.31627	0.245353	0.944655	-0.163733	0.365021	1	1.37641	17.6437	19.0316	17.5332	18.8844	17.6867	17.7154	17.697	17.769	28	4	4	4	4	3	3	3	3
Q9R1T4	Septin6	Septin-6	0.156924	1	0.0915122	0.25143	1	-0.161117	0.202683	1	0.118386	0.267844	1	-0.181824	0.0449873	1	-0.0363089	0.016313	1	-0.00807063	0.0147358	0.989996	-0.0106614	0.464988	0.817193	0.262674	0.173428	0.958786	-0.135469	0.343524	1	0.186481	19.0957	19.1872	18.9346	19.2141	19.1063	18.9245	19.07	19.0983	28	4	4	4	4	3	3	3	3
Q9R1T2	Sae1	SUMO-activating enzyme subunit 1	1.60198	1	0.101844	0.297411	1	-0.0574751	1.42653	1	-0.210734	0.225861	1	-0.0811507	0.223024	1	-0.0678679	0.438008	1	-0.155891	0.787277	0.830082	0.107696	1.39798	0.741162	0.290691	0.42617	0.942973	0.118089	0.208119	1	0.0951529	20.0162	20.118	19.9587	19.8055	19.9085	19.8273	19.8406	19.7526	28	4	4	4	4	3	3	3	3
Q9R1S8	Capn7	Calpain-7	0.421475	1	-0.365247	0.219472	1	-0.226796	0.265091	1	-0.293405	0.363217	1	0.132623	0.135925	1	0.148495	1.00997	1	-0.330304	0.880424	0.512761	0.761416	0.574211	0.804494	0.263546	0.400487	0.90826	0.386124	0.918276	1	0.87624	15.557	15.1398	15.4507	15.3944	14.6515	14.9282	14.5563	14.4653	21	4	2	3	3	1	3	2	3
Q9R1R2	Trim3	Tripartite motif-containing protein 3	0.460548	1	0.196193	0.164089	1	-0.0797939	0.207916	1	-0.103276	0.089922	1	-0.0497125	0.406142	1	-0.203693	0.134629	1	-0.0731862	0.0496019	0.966047	0.0325705	0.827605	0.781001	0.278476	0.398737	0.930486	0.15647	0.363295	1	0.14293	19.4268	19.623	19.347	19.3236	19.3943	19.3446	19.1906	19.3211	28	4	4	4	4	3	3	3	3
Q9R1Q9	Atp6ap1	V-type proton ATPase subunit S1	0.0726336	1	0.0449128	0.0798849	1	-0.0447245	0.058872	0.99677	0.0354977	0.0148885	1	0.00980632	0.397523	1	-0.216681	0.194666	1	0.0856215	0.0587433	0.960977	0.0400243	0.132269	0.946113	0.0751308	0.492628	0.919788	0.211981	0.0655633	1	0.0376792	18.6414	18.6863	18.5967	18.6769	18.6014	18.6112	18.3847	18.687	28	4	4	4	4	3	3	3	3
Q9R1Q8	Tagln3	Transgelin-3	0.0188243	1	-0.0103531	0.0318954	1	0.00766611	0.277224	0.99904	0.0668707	0.0188649	1	-0.00746727	0.00787209	1	-0.00332832	0.166614	1	0.0610104	0.208096	0.933325	-0.0531038	0.089469	0.959904	-0.0559896	0.138289	0.98501	-0.0421093	0.0881846	1	-0.0412817	21.0896	21.0793	21.0973	21.1565	21.1427	21.1353	21.1394	21.2038	28	4	4	4	4	3	3	3	3
Q9R1Q6	Tmem176b	Transmembrane protein 176B	0.03742	1	0.0609035	0.00557387	1	-0.00881267	0.123434	1	0.190742	0.205385	1	0.168883	0.123034	1	0.14073	0.115826	1	0.0838286	0.187177	0.848244	0.252051	0.107096	0.935211	0.144071	0.0742415	0.982629	0.102509	0.121987	1	0.201213	16.0293	16.0902	16.0205	16.22	15.7772	15.9461	15.918	15.8611	28	4	4	4	4	3	3	3	3
Q9R1P4	Psma1	Proteasome subunit alpha type-1	0.318049	1	0.097003	0.374463	1	-0.0727148	1.13337	1	0.104594	0.216477	1	0.0763257	0.283286	1	0.0895926	0.23995	1	0.0892474	0.35207	0.867559	0.0910276	0.295043	0.904692	0.111705	0.306868	0.972158	-0.0712798	0.600261	1	0.130235	21.7021	21.7991	21.6293	21.8066	21.611	21.6873	21.7006	21.7003	28	4	4	4	4	3	3	3	3
Q9R1P3	Psmb2	Proteasome subunit beta type-2	0.146215	1	0.0519605	0.925092	1	-0.134297	0.0784918	0.998227	0.0225549	0.243199	1	-0.0790157	0.493199	1	-0.129433	0.0265105	1	-0.0108655	0.742311	0.767513	0.174949	0.967375	0.754718	0.305925	1.34307	0.914841	0.170085	0.519626	1	0.184489	20.4094	20.4613	20.2751	20.4319	20.2344	20.1554	20.105	20.2236	28	4	4	4	4	3	3	3	3
Q9R1P1	Psmb3	Proteasome subunit beta type-3	0.0690329	1	-0.0224295	1.07003	1	0.0959568	0.227067	1	0.023787	0.320197	1	-0.0649618	0.122068	1	-0.045201	0.400743	1	-0.0971495	0.945135	0.811261	-0.116553	0.205619	0.932636	-0.0740204	0.0798097	0.992397	0.0246051	0.190318	1	-0.0427575	20.8588	20.8364	20.9548	20.8826	20.9754	20.9104	20.9301	20.8782	28	4	4	4	4	3	3	3	3
Q9R1P0	Psma4	Proteasome subunit alpha type-4	0.380425	1	0.148425	0.784211	1	0.265075	0.505941	1	-0.215467	0.4095	1	-0.133045	0.655033	1	-0.209648	0.194544	1	-0.0342216	0.297036	0.851513	-0.122342	0.444894	0.849242	0.159128	1.1197	0.922136	0.352381	0.564417	1	-0.26117	22.3414	22.4899	22.6065	22.126	22.4638	22.3307	22.2541	22.4296	28	4	4	4	4	3	3	3	3
Q9R1L5	Mast1	Microtubule-associated serine/threonine-protein kinase 1	0.00891154	1	0.0100472	0.094698	1	0.111973	0.15434	1	0.138338	0.146748	1	0.183117	0.357366	1	0.395773	0.0539794	1	0.0835304	0.170269	0.867545	-0.175253	0.331089	0.823969	-0.348323	0.393354	0.917194	-0.459053	0.0403337	1	0.0645318	16.4352	16.4453	16.5472	16.5736	16.6105	16.7936	17.0062	16.694	28	4	4	4	4	3	3	3	3
Q9R1K9	Cetn2	Centrin-2	0.301628	1	0.484812	0.124947	1	0.284848	0.177247	0.997208	-0.277061	0.470599	1	0.532975	0.838533	1	1.06547	0.227288	1	-0.246925	1.10353	0.447653	1.1624	0.731863	0.733053	1.11424	0.144888	0.94925	0.381784	0.692433	1	1.1657	16.4611	17.1353	17.1249	16.6367	NaN	NaN	16.8973	NaN	12	3	3	3	2	0	0	1	0
Q9R1J0	Nsdhl	Sterol-4-alpha-carboxylate 3-dehydrogenase, decarboxylating	0.242739	1	-0.151639	0.141386	1	-0.0843019	0.0406217	0.999917	0.0208831	0.275518	1	-0.186338	0.239284	1	-0.175524	0.208573	1	-0.139626	0.425699	0.76606	0.2563	0.483389	0.811815	0.290999	0.662801	0.927486	0.347522	0.931976	1	0.346755	20.1587	20.007	20.0744	20.1796	19.9024	19.716	19.7269	19.7628	28	4	4	4	4	3	3	3	3
Q9R1C7	Prpf40a	Pre-mRNA-processing factor 40 homolog A	0.281818	1	0.0753441	0.660076	1	0.166993	1.85782	1	-0.332614	0.39547	1	-0.10463	0.589112	1	-0.294377	0.854612	1	-0.294453	0.972454	0.716362	-0.222832	0.140336	0.959693	-0.042858	0.522099	0.910877	0.238537	0.531584	1	-0.151001	18.694	18.7694	18.861	18.3614	18.9169	18.8123	18.6225	18.6224	28	4	4	4	4	3	3	3	3
Q9R1C6	Dgke	Diacylglycerol kinase epsilon	0.137389	1	0.103551	0.133128	1	0.0925694	0.247052	1	-0.164392	0.153379	1	-0.0622635	0.234604	1	-0.086909	0.458157	1	-0.103949	0.0547156	0.967272	-0.0278076	0.168636	0.922516	0.138007	0.212073	0.952047	0.151671	0.0176468	1	-0.0183845	17.4702	17.5738	17.5628	17.3058	17.498	17.4358	17.4111	17.3941	28	4	4	4	4	3	3	3	3
Q9R1B9	Slit2	Slit homolog 2 protein	0.319753	1	0.22963	0.16998	1	0.1451	0.390612	1	0.248745	0.266429	1	-0.192977	0.303721	1	0.226027	0.10458	1	0.0923093	0.209513	0.875701	-0.122012	0.345281	0.828517	0.300595	0.195006	0.947018	-0.202939	0.0876188	1	0.109748	16.3804	16.61	16.5255	16.6291	16.5024	16.3094	16.7284	16.5947	28	4	4	4	4	3	3	3	3
Q9R190	Mta2	Metastasis-associated protein MTA2	0.352908	1	0.207966	0.302138	1	0.128031	0.664862	1	-0.244454	0.128956	1	0.075592	0.153928	1	-0.0856043	0.00488883	0.999811	0.00375048	0.282521	0.843307	0.150285	0.457216	0.817799	0.28266	1.11229	0.933294	0.363921	0.1757	1	0.0795317	18.2646	18.4726	18.3926	18.0202	18.1143	18.1899	18.0287	18.1181	28	4	4	4	4	3	3	3	3
Q9R171	Cbln1	Cerebellin-1	0.432841	1	0.502845	0.669308	1	0.227696	0.0507171	0.996588	0.0253558	0.339564	1	-0.325345	0.586537	1	-0.50935	0.118983	1	0.134237	0.776985	0.613957	-0.436744	0.245083	0.840659	0.391447	0.513058	0.913798	0.300303	0.991131	1	-0.707943	17.7131	18.216	17.9408	17.7385	18.1499	17.8245	17.6405	18.2841	28	4	4	4	4	3	3	3	3
Q9DCF9	Ssr3	Translocon-associated protein subunit gamma	0.260101	1	-0.629769	0.336696	1	-0.88582	0.783898	1	-1.65858	0.860077	1	-0.600669	0.361774	1	-0.289727	0.0370252	1	0.0497278	3.06714	0.188	3.27268	1.47619	0.762667	3.24358	1.04353	0.804606	2.67658	0.367365	1	1.33301	18.344	18.6215	18.4579	18.3984	NaN	NaN	NaN	NaN	12	4	3	3	2	0	0	0	0
Q9R0Y5	Ak1	Adenylate kinase isoenzyme 1	0.439584	1	0.215879	0.591741	1	0.251359	0.0817928	1	-0.0416856	0.0614124	1	-0.021148	1.01227	1	-0.247461	0.153801	1	-0.0476093	0.597757	0.747619	-0.219923	0.0263484	0.990191	0.0171049	0.690988	0.920017	0.278897	0.48911	1	-0.236198	21.8143	22.0302	22.0657	21.7726	22.0342	22.0131	21.7868	21.9866	28	4	4	4	4	3	3	3	3
Q9R0X5	Rpgr	X-linked retinitis pigmentosa GTPase regulator	0.186107	1	0.171873	0.325235	1	0.223883	0.345787	1	-0.271786	0.255795	1	-0.384829	0.576442	1	-0.417504	0.372199	1	-0.339512	0.264294	0.8301	0.220319	0.643706	0.738634	0.77702	1.5661	0.812515	0.861706	0.43375	1	0.457058	16.2335	16.5894	16.4574	15.9617	16.0132	16.1495	15.9219	15.9381	23	4	3	4	4	3	2	1	2
Q9R0X4	Acot9	Acyl-coenzyme A thioesterase 9, mitochondrial	0.0624616	1	-0.0275707	0.451907	1	-0.134002	0.851601	1	0.212071	0.0790059	1	-0.0326881	0.114224	1	0.0538915	0.339175	1	0.149761	0.0742029	0.959439	-0.0347023	0.0714504	0.974395	-0.0295849	0.808825	0.916583	-0.222596	0.158378	1	-0.0592794	18.9658	18.9383	18.8318	19.1779	19.0006	18.9679	19.0544	19.1503	28	4	4	4	4	3	3	3	3
Q9R0U0	Srsf10	Serine/arginine-rich splicing factor 10	0.953004	1	0.575975	0.0227796	1	0.0298009	0.348847	1	0.264817	0.00976614	1	-0.00885073	0.324225	1	0.160504	0.161293	1	-0.0958449	0.113978	0.926402	-0.0944529	0.728228	0.74599	0.490373	0.188804	0.947043	-0.225156	0.0844269	1	0.0776367	18.0743	18.6502	18.1041	18.3391	18.1687	18.1599	18.3292	18.0729	28	4	4	4	4	3	3	3	3
Q9R0Q9	Mpdu1	Mannose-P-dolichol utilization defect 1 protein	1.37313	1	0.412194	0.123224	1	-0.0576086	0.585455	1	0.235715	0.195702	1	0.154676	0.126669	1	-0.104081	0.109	1	0.105469	0.233569	0.847535	0.176529	2.18031	0.709333	0.434046	0.886262	0.925427	0.223001	0.376563	1	0.229149	19.0297	19.4419	18.9721	19.2654	18.8532	19.0078	18.7491	18.9586	28	4	4	4	4	3	3	3	3
Q9R0Q7	Ptges3	Prostaglandin E synthase 3	1.00145	1	0.0906715	0.318065	1	0.0789986	4.34727	1	-0.632065	0.192486	1	-0.042436	0.108896	1	0.0191771	1.06327	1	-0.406565	0.456205	0.910761	0.053311	1.2873	0.791649	0.186419	0.390366	0.945635	0.113132	0.0623881	1	-0.0218811	22.7539	22.8445	22.8328	22.1218	22.7005	22.6581	22.7197	22.294	28	4	4	4	4	3	3	3	3
Q9R0Q6	Arpc1a	Actin-related protein 2/3 complex subunit 1A	0.0409028	1	-0.013247	0.0210928	1	-0.00812387	0.0237417	0.999459	0.00886345	0.721538	1	-0.0939859	0.558656	1	-0.332287	0.0134012	1	0.00365257	0.948336	0.717184	-0.226302	0.895522	0.828988	-0.145563	0.152771	0.970496	0.097861	0.497432	1	-0.154629	21.6494	21.6361	21.6413	21.6583	21.8757	21.7817	21.5434	21.8793	28	4	4	4	4	3	3	3	3
Q9R0Q4	Morf4l2	Mortality factor 4-like protein 2	0.2679	1	-0.563137	0.141432	1	-0.352942	0.44807	1	0.63572	0.156538	1	0.562414	0.308337	1	1.11911	0.709552	1	1.51899	0.543693	0.582724	1.1947	0.0203272	0.988289	0.0691462	0.0737537	0.974642	-0.277352	0.337177	1	0.480138	17.1418	17.1654	17.5558	17.7776	16.8873	17.4649	18.1812	17.4661	23	4	3	3	4	2	2	2	3
Q9R0Q3	Tmed2	Transmembrane emp24 domain-containing protein 2	0.260237	1	-0.149801	0.0928398	1	0.0320024	0.3286	0.997281	0.120008	0.431152	1	-0.146685	0.213737	1	-0.0843658	0.577323	1	0.182084	0.169151	0.91477	0.0749234	0.103459	0.954377	0.0718074	0.957224	0.911192	0.191292	0.000706142	1	-0.000375271	18.3698	18.22	18.4018	18.4898	18.2948	18.1481	18.2105	18.4769	28	4	4	4	4	3	3	3	3
Q9R0P9	Uchl1	Ubiquitin carboxyl-terminal hydrolase isozyme L1	0.102152	1	-0.0807447	0.505345	1	-0.241732	0.00186195	0.999466	0.00114679	0.15446	1	0.0486139	1.51566	1	0.185244	0.259052	1	0.0651099	0.799505	0.719933	0.244465	0.131838	0.931215	0.115106	0.355142	0.930437	-0.182511	0.247591	1	0.166402	24.1901	24.1094	23.9484	24.1913	23.9457	23.9943	24.1309	24.0108	28	4	4	4	4	3	3	3	3
Q9R0P6	Sec11a	Signal peptidase complex catalytic subunit SEC11A	0.311943	1	0.168611	0.0560586	1	-0.0192533	1.69516	1	0.343686	0.160571	1	-0.0947507	0.0535087	1	-0.0322685	0.876227	1	0.42808	0.692319	0.711013	-0.299133	0.0485503	0.977635	-0.0357715	1.53033	0.924285	-0.286118	1.96958	1	-0.465188	17.815	17.9836	17.7958	18.1587	18.1141	18.0194	18.0819	18.5422	28	4	4	4	4	3	3	3	3
Q9R0P5	Dstn	Destrin	0.762095	1	0.185674	0.264427	1	0.111027	2.13817	1	-0.354013	0.300723	1	0.0767803	0.242711	1	-0.055411	0.50624	1	-0.177551	0.437818	0.847646	0.108602	0.840315	0.792769	0.217495	0.689618	0.922369	0.27504	0.00741631	1	0.00315428	23.181	23.3666	23.292	22.827	23.0724	23.1491	23.017	22.8948	28	4	4	4	4	3	3	3	3
Q9R0P4	Smap	Small acidic protein	0.445004	1	0.420048	0.485669	1	0.469053	0.736914	1	0.569912	0.156148	1	0.0982196	0.199382	1	0.165731	0.222815	1	-0.130071	1.03998	0.468809	-0.83093	0.661316	0.74429	-0.509102	0.563999	0.925068	-0.527609	0.217736	1	-0.19549	16.4719	16.892	16.941	17.0418	17.3028	17.4011	17.4686	17.1728	28	4	4	4	4	3	3	3	3
Q9R0P3	Esd	S-formylglutathione hydrolase	0.00444443	1	-0.00447416	0.114542	1	-0.0928292	0.047743	0.996752	0.0269117	0.609898	1	0.15322	0.563956	1	0.123756	0.158539	1	0.0648308	0.282752	0.851509	0.133062	0.02311	0.989575	-0.0246325	0.097768	0.979374	-0.0835228	0.136641	1	0.0859056	21.409	21.4045	21.3162	21.4359	21.2759	21.4291	21.3997	21.3408	28	4	4	4	4	3	3	3	3
Q9R0N8	Syt6	Synaptotagmin-6	0.222838	1	-0.0793033	0.76244	1	-0.295983	0.174089	0.996598	-0.22314	0.269608	1	-0.629245	0.651624	1	0.37731	0.724614	1	0.188581	0.11124	0.958137	0.0288254	0.302123	0.817533	0.578767	1.07222	0.895816	-0.644468	0.23077	1	-0.438703	18.934	18.8547	18.638	18.7108	18.9052	18.2759	19.2825	19.0937	28	4	4	4	4	3	3	3	3
Q9R0N7	Syt7	Synaptotagmin-7	0.232026	1	0.49613	0.598741	1	0.727314	0.0151077	0.997321	-0.00684166	0.096318	1	0.0580991	0.139591	1	-0.0785968	0.161788	1	0.107652	0.159023	0.915521	-0.0795398	0.13118	0.914205	0.358491	0.480476	0.925144	0.72637	0.0939895	1	-0.0545611	17.204	18.5074	17.9313	17.1972	17.2836	17.3417	17.205	17.3912	27	4	3	4	4	3	3	3	3
Q9R0N5	Syt5	Synaptotagmin-5	0.516988	1	0.470127	0.0161925	1	-0.0220251	0.345408	1	0.394824	0.00352889	1	0.00142097	0.306457	1	0.227526	0.212256	1	0.151875	0.147441	0.879939	-0.174549	0.560873	0.794605	0.294157	0.469467	0.919722	-0.4241	0.022961	1	-0.0372858	19.1131	19.5832	19.0911	19.5079	19.2877	19.2891	19.5152	19.4395	28	4	4	4	4	3	3	3	3
Q9R0N3	Syt11	Synaptotagmin-11	0.528445	1	-0.207297	0.999348	1	-0.340453	1.63465	1	-0.48096	0.504348	1	-0.369071	0.103164	1	-0.0971298	0.435841	1	-0.243429	0.152688	0.90719	0.0953188	0.458121	0.821675	0.257092	0.226706	0.948517	-0.148004	0.346352	1	-0.147831	17.681	17.4737	17.3406	17.2001	17.5857	17.2166	17.4886	17.3423	28	4	4	4	4	3	3	3	3
Q9R0N0	Galk1	Galactokinase	0.0991635	1	0.0915461	0.0590549	1	0.0538292	0.00768538	0.998555	-0.00771189	0.221377	1	0.097098	0.047819	1	0.024367	0.165879	1	0.0911655	0.945696	0.562397	0.458362	0.594594	0.764411	0.45281	0.697476	0.906962	0.487824	0.217925	1	0.248735	18.7237	18.8152	18.7775	18.716	18.2653	18.3624	18.2897	18.3565	28	4	4	4	4	3	3	3	3
Q9D1M0	Sec13	Protein SEC13 homolog	0.241819	1	0.10724	0.0248079	1	-0.0161352	0.121546	1	0.034101	0.205816	1	0.139587	0.699748	1	0.15284	0.469561	1	0.149654	3.06222	0.32988	0.536404	0.825377	0.738129	0.504057	0.648623	0.923277	0.367429	1.00663	1	0.411709	19.4303	19.5376	19.4142	19.4644	18.8939	19.0335	19.0468	19.0436	28	4	4	4	4	3	3	3	3
Q9R0M4	Podxl	Podocalyxin	0.0937743	1	-0.151914	0.0958386	1	0.18198	0.0635758	0.999667	0.132402	0.494621	1	0.289492	0.361071	1	0.20897	0.522861	1	0.268444	0.481736	0.686008	-0.61455	1.15673	0.746847	-1.05596	0.453426	0.926889	-0.641541	0.329944	1	-0.700565	17.4019	17.25	17.5839	17.5343	18.0165	18.306	18.2254	18.2849	28	4	4	4	4	3	3	3	3
Q9R0M0	Celsr2	Cadherin EGF LAG seven-pass G-type receptor 2	0.268768	1	0.170397	0.719702	1	0.247393	0.530377	1	0.191917	0.319252	1	0.163687	1.09626	1	0.258544	1.50493	1	0.350683	0.738382	0.749096	-0.191724	0.219794	0.88483	-0.185014	0.505312	0.921409	-0.202875	0.754969	1	-0.370441	16.4314	16.6018	16.6788	16.6233	16.6231	16.7868	16.8817	16.9738	28	4	4	4	4	3	3	3	3
Q9R0L7	Akap8l	A-kinase anchor protein 8-like	0.531158	1	-0.212298	0.229115	1	-0.179453	0.222182	1	-0.374337	0.13211	1	0.126334	0.232708	1	-0.163511	0.0610136	1	0.123078	0.361671	0.805124	-0.20683	0.98658	0.737789	-0.545462	0.245513	0.929372	-0.222771	0.311986	1	-0.914264	17.3627	17.1504	17.1832	16.9883	17.5695	17.6958	17.406	17.6926	28	4	4	4	4	3	3	3	3
Q9R0L6	Pcm1	Pericentriolar material 1 protein	0.338482	1	0.205255	0.317589	1	-0.157122	1.65465	1	-0.649256	0.890724	1	0.222947	0.0474469	1	0.0111701	2.18855	1	-0.357351	0.530285	0.766391	0.211163	0.300664	0.860081	0.193471	0.0843001	0.987452	0.0428713	0.0985192	1	-0.0636833	16.6042	16.8094	16.4471	15.9549	16.393	16.616	16.4042	16.0357	28	4	4	4	4	3	3	3	3
Q9R0K7	Atp2b2	Plasma membrane calcium-transporting ATPase 2	0.360856	1	0.162371	0.271569	1	-0.175147	0.112163	1	0.069839	0.343401	1	-0.0488256	0.0513037	1	-0.0277964	0.577291	1	0.143831	0.68494	0.71217	0.302765	2.28511	0.744861	0.513961	0.21732	0.948448	0.155415	0.641411	1	0.32677	20.5563	20.7186	20.3811	20.6261	20.2535	20.2047	20.2257	20.3973	28	4	4	4	4	3	3	3	3
Q9R0I7	Ylpm1	YLP motif-containing protein 1	0.3477	1	0.122748	0.558417	1	0.174884	0.0147606	0.997285	-0.00748014	0.929001	1	0.109746	0.302987	1	0.0668799	0.0329467	1	0.0199884	0.138499	0.935975	0.0600684	0.349001	0.925327	0.0730712	0.8597	0.918914	0.168072	0.314159	1	0.17058	17.2618	17.3846	17.4367	17.2543	17.2017	17.3115	17.2686	17.2217	28	4	4	4	4	3	3	3	3
Q9R0H0	Acox1	Peroxisomal acyl-coenzyme A oxidase 1	0.0178835	1	-0.0106821	0.250923	1	-0.131036	0.19992	1	0.0859623	0.0439495	1	-0.0244942	0.00533804	1	-0.00331497	0.0943008	1	0.0580063	0.170305	0.90194	0.100742	0.262948	0.910796	0.114555	0.0461049	0.997952	-0.0269788	0.175727	1	0.0860896	19.4239	19.4133	19.2929	19.5099	19.3232	19.2987	19.3199	19.3812	28	4	4	4	4	3	3	3	3
Q9R0E2	Plod1	Procollagen-lysine,2-oxoglutarate 5-dioxygenase 1	0.142081	1	-0.273259	0.591747	1	-0.95086	0.144333	0.999781	-0.24677	0.201512	1	-0.257629	0.757463	1	-0.51251	0.635137	1	0.40211	0.0895145	0.936143	0.105112	0.035733	0.974491	0.0894826	0.151678	0.948613	-0.333237	0.212487	1	-0.473815	16.4437	16.6731	16.404	17.0295	16.3386	16.5145	15.6132	16.7407	21	4	3	2	2	3	2	2	3
Q9R0E1	Plod3	Multifunctional procollagen lysine hydroxylase and glycosyltransferase LH3	0.341167	1	-0.291198	0.380411	1	-0.485004	0.211182	1	-0.235763	0.589446	1	0.290274	0.344514	1	0.286322	0.294346	1	0.242054	0.966446	0.485747	0.780258	0.338239	0.850284	0.198786	0.0049621	0.999611	0.00893116	0.030355	1	0.044013	17.7649	17.4737	17.2799	17.5291	16.9846	17.2749	17.2709	17.2267	28	4	4	4	4	3	3	3	3
Q9R0D8	Wdr54	WD repeat-containing protein 54	0.0520649	1	0.031785	0.0307104	1	0.0118518	0.166639	1	0.0636668	0.233417	1	0.133049	0.0660917	1	-0.0554129	0.0754623	1	0.051438	1.07834	0.56163	0.435519	0.645573	0.78022	0.334255	1.21373	0.893465	0.502783	1.50789	1	0.571884	17.2023	17.2341	17.2141	17.2659	16.7668	16.8998	16.7113	16.8182	28	4	4	4	4	3	3	3	3
Q9R0B9	Plod2	Procollagen-lysine,2-oxoglutarate 5-dioxygenase 2	0.225534	1	0.468088	0.109512	1	0.274998	0.289481	1	0.561896	0.549667	1	0.539733	0.684959	1	0.634277	0.263337	1	0.404039	0.147554	0.863865	-0.300238	0.202897	0.86016	-0.371883	0.320217	0.90785	-0.659517	0.239282	1	-0.534516	16.7989	17.267	17.0739	17.3608	17.0991	17.6389	17.7334	17.5032	28	4	4	4	4	3	3	3	3
Q9R0A5	Nek3	Serine/threonine-protein kinase Nek3	0.0815835	1	-0.0956066	0.505407	1	-0.719319	0.12775	1	-0.251239	0.543473	1	-0.631021	0.105445	1	0.121882	0.607569	1	0.897119	1.15188	0.431652	1.13141	1.90402	0.697176	1.66682	0.160731	0.947773	0.290206	0.12859	1	-0.380375	16.2469	16.2167	16.7161	16.8404	NaN	NaN	NaN	NaN	8	3	2	1	2	0	0	0	0
Q9R0A0	Pex14	Peroxisomal membrane protein PEX14	0.798822	1	0.193358	0.529162	1	-0.16605	0.883539	1	0.214396	0.305911	1	0.169454	0.716983	1	0.385474	0.00750903	1	0.00960922	0.637309	0.722866	0.284222	1.39709	0.731027	0.308127	0.761364	0.917449	-0.267302	0.314978	1	0.219149	17.5035	17.6969	17.3374	17.7179	17.2193	17.3887	17.6048	17.2289	28	4	4	4	4	3	3	3	3
Q78JE5	Fbxo22	F-box only protein 22	0.31201	1	0.088304	0.197203	1	-0.0975842	0.0881334	0.997791	-0.0270834	0.359356	1	0.0544294	0.327429	1	0.104687	0.440108	1	0.22637	3.04113	0.443642	0.418742	1.65259	0.723599	0.452617	0.372531	0.928398	0.216471	0.306694	1	0.206376	17.2051	17.2934	17.1075	17.178	16.7864	16.8408	16.8911	17.0128	28	4	4	4	4	3	3	3	3
Q9R087	Gpc6	Glypican-6	0.217791	1	0.251006	0.282534	1	0.318323	0.300043	1	0.321012	0.284986	1	0.260293	0.0903054	1	0.095438	0.280208	1	0.256538	0.636699	0.606958	-0.608957	0.660912	0.73463	-0.618244	0.362357	0.909585	-0.386072	0.516509	1	-0.6211	19.7112	19.9622	20.0295	20.0322	20.3201	20.5804	20.4156	20.5767	28	4	4	4	4	3	3	3	3
Q9R078	Prkab1	5'-AMP-activated protein kinase subunit beta-1	0.410029	1	0.162701	0.0690022	1	0.0377612	0.0831301	1	-0.0485086	0.00700239	1	-0.00341797	0.0550731	1	-0.0202675	0.384468	1	0.105061	0.606033	0.784261	-0.171174	0.00803179	0.99677	-0.00505479	0.203353	0.958242	-0.113145	0.434502	1	-0.298827	16.9376	17.1003	16.9754	16.8891	17.1088	17.1054	17.0885	17.2139	28	4	4	4	4	3	3	3	3
Q9R069	Bcam	Basal cell adhesion molecule	0.0987564	1	0.105233	0.0711384	1	0.0734088	0.256035	0.999303	0.157281	0.271705	1	0.124521	0.500654	1	0.271933	2.07117	1	0.40941	0.258673	0.889294	0.0844718	0.0482696	0.969433	0.0651839	0.0891192	0.974899	-0.114052	0.210877	1	-0.189708	16.1279	16.2332	16.2014	16.2852	16.0435	16.168	16.3154	16.4529	28	4	4	4	4	3	3	3	3
Q9R062	Gyg1	Glycogenin-1	0.0502179	1	-0.0639935	0.0873673	1	-0.096837	0.0131882	0.998589	0.017107	0.498198	1	0.148719	1.04497	1	0.263037	0.250774	1	0.127745	0.165514	0.880461	0.143692	0.0567268	0.965699	-0.0690203	0.244626	0.930923	-0.216183	0.0791442	1	-0.117556	18.7628	18.6988	18.6659	18.7799	18.6191	18.7678	18.8821	18.7468	28	4	4	4	4	3	3	3	3
Q9R061	Nubp2	Cytosolic Fe-S cluster assembly factor NUBP2	0.149556	1	-0.0885715	0.139269	1	-0.214383	0.464931	1	-0.388955	0.31463	1	-0.0942872	0.811005	1	-0.209579	0.532772	1	-0.740762	0.199201	0.895331	-0.0932	0.150134	0.93506	-0.0874844	0.0506971	0.988073	-0.0980046	0.259914	1	-0.345048	16.5939	16.5053	16.9374	16.696	16.6871	16.6792	16.4775	16.55	23	4	4	3	2	3	2	3	2
Q9R049	Amfr	E3 ubiquitin-protein ligase AMFR	0.836183	1	0.401972	0.026744	1	0.0126348	0.551683	1	0.13562	0.0314686	1	0.0442003	0.266121	1	0.260345	0.0755378	1	0.0577056	0.311486	0.836215	0.164724	0.547095	0.766776	0.522496	0.0976688	0.979197	-0.082986	1.30566	1	0.361285	17.8228	18.2248	17.8354	17.9584	17.6581	17.7023	17.9184	17.7158	28	4	4	4	4	3	3	3	3
Q9R031	Xpr1	Xenotropic and polytropic retrovirus receptor 1 homolog	0.0150302	1	-0.0095458	0.0252052	1	-0.0136976	0.714501	1	-0.383981	0.572567	1	0.267556	0.589211	1	0.359759	0.0812476	1	0.0573851	0.31705	0.831307	0.170706	0.197507	0.924154	-0.106396	0.392188	0.930345	-0.202751	0.274681	1	-0.258826	16.5835	16.5739	16.5698	16.1995	16.4128	16.6803	16.7725	16.4702	28	4	4	4	4	3	3	3	3
O08739	Ampd3	AMP deaminase 3	0.443448	1	-0.711107	0.1742	1	-0.188285	0.427804	1	-0.435627	0.217642	1	0.309138	0.977373	1	-0.49788	0.904809	1	1.29998	3.01515	0.163429	1.97572	0.457683	0.756621	0.955473	2.40334	0.345333	2.28531	0.216805	1	-0.363837	17.1091	16.8434	16.9208	16.6734	NaN	16.4055	14.7946	17.0373	19	4	3	4	4	0	1	1	2
Q9R008	Mvk	Mevalonate kinase	0.00713547	1	-0.00544977	0.0888187	1	-0.0546303	0.0378218	0.999305	-0.0240011	0.00651248	1	-0.00902939	0.0583705	1	-0.0785453	0.0885635	1	-0.105571	0.354218	0.771027	0.314728	0.459513	0.808233	0.318308	0.548399	0.920274	0.338643	0.526426	1	0.332254	18.0586	18.0532	18.004	18.0346	17.7439	17.7349	17.6654	17.6383	28	4	4	4	4	3	3	3	3
Q9QZX7	Srr	Serine racemase	0.156605	1	-0.0713611	0.2206	1	0.0663071	0.222132	1	-0.0688357	0.813124	1	0.228839	1.11461	1	0.260209	0.294342	1	-0.0743675	0.264306	0.877579	-0.0968334	1.10338	0.728708	-0.397034	1.80259	0.920445	-0.290735	0.164151	1	-0.038413	17.7505	17.6791	17.8168	17.6816	17.8473	18.0762	18.1075	17.7729	28	4	4	4	4	3	3	3	3
Q99MD9	Nasp	Nuclear autoantigenic sperm protein	0.353177	1	0.179997	0.651991	1	0.134785	0.035221	0.998904	-0.0101466	0.0954645	1	0.045489	0.0519967	1	0.0233084	0.774708	1	0.1351	3.00708	0.442324	0.415331	0.933804	0.733623	0.549839	1.62939	0.879638	0.526807	1.16479	1	0.337616	19.0805	19.2604	19.2152	19.0703	18.6651	18.7106	18.6884	18.8002	28	4	4	4	4	3	3	3	3
Q9QZR0	Rnf25	E3 ubiquitin-protein ligase RNF25	0.291624	1	-1.12253	0.252476	1	-0.422562	0.0534895	1	-0.155858	0.474851	1	-0.448616	0.211543	1	-0.235735	0.876733	1	-0.791145	0.30996	0.757607	0.525769	0.0280095	0.978637	-0.14814	0.256101	0.927398	0.338943	0.355115	1	1.13258	16.8003	16.2817	16.3777	16.6444	16.2745	15.8259	16.0388	15.7836	26	4	3	4	4	3	3	3	2
Q9QZQ8	H2afy	Core histone macro-H2A.1	0.0449531	1	0.0795088	0.212972	1	-0.344896	0.01723	1	0.0259218	0.276638	1	-0.736254	0.264619	1	-0.679485	0.0953903	1	0.221647	0.60785	0.562518	-1.04515	0.0998449	0.930002	-0.229385	0.36696	0.923074	-0.710559	1.26678	1	-1.45338	18.7149	18.7944	18.37	18.7408	19.76	19.0238	19.0806	19.9817	28	4	4	4	4	3	3	3	3
Q9QZQ1	Afdn	Afadin	0.624458	1	0.434487	0.395726	1	0.243182	1.76041	1	-0.474349	0.729721	1	-0.203916	0.669243	1	-0.206462	0.938345	1	-0.412261	0.0953068	0.955028	-0.0349032	0.752655	0.724	0.6035	0.615292	0.92197	0.414741	0.159224	1	0.0770259	17.6257	18.0602	17.8689	17.1514	17.6606	17.4567	17.4542	17.2484	28	4	4	4	4	3	3	3	3
Q9QZM0	Ubqln2	Ubiquilin-2	0.541678	1	0.278889	0.0788292	1	0.0563345	0.00422056	0.999986	0.00265265	0.147064	1	-0.058363	0.133362	1	-0.0662613	0.145164	1	0.0488002	0.623833	0.715495	0.315367	1.65457	0.733747	0.652619	0.866575	0.923203	0.437963	0.994181	1	0.327776	19.9311	20.21	19.9874	19.9338	19.6157	19.5574	19.5495	19.6645	28	4	4	4	4	3	3	3	3
Q9QZI8	Serinc1	Serine incorporator 1	1.00591	1	0.370515	0.458427	1	0.203773	0.665336	1	-0.429231	0.21132	1	-0.175059	0.25533	1	-0.347793	0.657384	1	-0.457282	0.148493	0.902611	0.107361	1.51084	0.752105	0.652934	0.726572	0.917013	0.658927	0.112947	1	0.142252	18.5936	18.9641	18.7974	18.1644	18.4862	18.3112	18.1384	18.0289	28	4	4	4	4	3	3	3	3
Q9QZH6	Ecsit	Evolutionarily conserved signaling intermediate in Toll pathway, mitochondrial	0.159018	1	-0.133062	0.565917	1	-0.570472	0.0370691	0.998741	-0.0591614	0.0322104	1	-0.0455621	0.042864	1	-0.056694	0.287569	1	0.256951	0.232674	0.843273	-0.189301	0.250426	0.856461	-0.276801	0.542449	0.921477	-0.70308	0.316597	1	-0.6226	16.424	16.291	16.1743	16.8809	16.6133	16.5678	16.5567	16.8703	26	4	4	3	3	3	3	3	3
Q9QZF2	Gpc1	Glypican-1	0.0357288	1	-0.013484	0.201994	1	0.085536	0.797488	1	0.213677	0.280971	1	0.0880464	0.675882	1	0.156811	0.7139	1	0.218282	1.13573	0.599409	-0.333581	1.89252	0.721906	-0.435111	1.28607	0.892443	-0.404856	1.06398	1	-0.365209	18.973	18.9595	19.0586	19.1867	19.3066	19.3947	19.4634	19.5249	28	4	4	4	4	3	3	3	3
Q9QZE7	Tsnax	Translin-associated protein X	0.368076	1	0.123484	0.0628712	1	-0.0249004	0.0436665	0.99965	0.0188718	0.12413	1	0.0492795	0.224169	1	0.0739485	0.281283	1	0.0843398	1.11995	0.56995	0.376687	1.79601	0.722126	0.450892	1.35275	0.908298	0.277838	0.898301	1	0.271896	19.3318	19.4553	19.3069	19.3507	18.9552	19.0044	19.0291	19.0395	28	4	4	4	4	3	3	3	3
Q9QZE5	Copg1	Coatomer subunit gamma-1	0.355524	1	0.112171	0.00905959	1	0.00316525	0.029147	0.998114	-0.00628233	0.114849	1	0.0461928	0.153133	1	-0.0478198	0.303633	1	0.112152	0.142326	0.94577	0.0400751	0.248163	0.918029	0.106054	0.281543	0.958234	0.0910602	0.0257286	1	0.00816059	20.2058	20.318	20.209	20.1995	20.1657	20.2119	20.1179	20.2779	28	4	4	4	4	3	3	3	3
Q9QX47	Son	Protein SON	0.0630515	1	-0.0312362	0.677263	1	-0.140562	2.62332	1	-1.29648	0.35027	1	0.0481529	0.131887	1	0.0202503	2.25652	0.936889	-1.37543	3.00126	0.353606	0.516405	1.0947	0.728241	0.437016	1.73738	0.878025	0.355593	1.0397	1	0.841082	17.6897	17.6585	17.5492	16.3933	17.1733	17.2215	17.1936	15.7979	28	4	4	4	4	3	3	3	3
Q9QZD8	Slc25a10	Mitochondrial dicarboxylate carrier	0.376012	1	0.147124	0.190233	1	0.12233	0.487546	1	0.232027	0.112829	1	-0.0512231	0.408949	1	-0.163443	0.064997	1	-0.0289027	0.824442	0.795955	-0.137121	0.0963782	0.957357	0.0612262	0.17873	0.958237	0.148652	0.0109049	1	-0.0105538	17.7794	17.9266	17.9018	18.0115	17.9166	17.8653	17.7531	17.8876	28	4	4	4	4	3	3	3	3
Q9QZC2	Plxnc1	Plexin-C1	0.272517	1	-0.148058	0.472762	1	-0.350861	0.180748	0.996348	0.2477	0.143132	1	-0.130606	0.368099	1	-0.391922	0.967007	1	-0.505079	0.447404	0.76508	-0.251854	0.389116	0.82607	-0.269306	0.166237	0.954025	-0.210793	0.267473	1	0.522959	16.1084	15.9604	15.7576	16.3561	16.3603	16.2297	15.9684	15.8552	28	4	4	4	4	3	3	3	3
Q9QZC1	Trpc3	Short transient receptor potential channel 3	1.59983	1	-1.21872	0.206949	1	-0.293395	1.14378	1	-0.78487	0.0576061	1	-0.210068	0.0783765	1	0.244834	0.158081	1	0.568014	0.0443916	0.954687	-0.1179	0.758647	0.723227	-1.12655	0.429031	0.926144	-0.656129	0.504332	1	-0.911259	15.9425	NaN	16.0931	15.5004	16.95	16.2959	16.1489	17.2901	13	1	0	1	2	2	2	3	2
Q9QZB9	Dctn5	Dynactin subunit 5	0.107879	1	0.0542388	0.129292	1	-0.0723724	0.554606	1	-0.304467	0.555418	1	0.312052	0.0262545	1	-0.0150878	0.0837749	1	0.0679232	0.558379	0.741969	0.259147	0.00204049	0.999071	0.00133324	0.426629	0.933739	0.201862	0.16323	1	0.135706	18.4908	18.545	18.4184	18.1863	18.2316	18.5437	18.2166	18.2996	28	4	4	4	4	3	3	3	3
Q9QZB7	Actr10	Actin-related protein 10	0.112482	1	0.0504341	0.761778	1	-0.107658	1.01447	1	0.204105	0.0495874	1	0.0182432	0.271784	1	-0.0809803	0.268286	1	0.0877457	0.37115	0.886296	0.0740579	0.201729	0.923904	0.106249	0.189065	0.977875	0.0473803	0.24276	1	0.0857248	19.6239	19.6744	19.5163	19.828	19.5499	19.5681	19.4689	19.6376	28	4	4	4	4	3	3	3	3
Q9QZB6	Nr4a3	Nuclear receptor subfamily 4 group A member 3	0.0882704	1	-0.224172	0.176359	1	0.222772	0.836133	1	-1.08903	0.0126874	1	0.020017	0.259642	1	0.230695	0.251119	1	-0.352177	0.0450488	0.959325	-0.0673768	0.108087	0.925484	-0.311566	0.0669091	0.984956	-0.0752997	0.174296	1	-0.375681	16.4396	17.0468	16.6624	16.2306	16.507	16.527	16.7377	16.4892	24	4	3	4	2	3	3	3	2
Q9QZB0	Rgs17	Regulator of G-protein signaling 17	0.316447	1	-0.215228	0.153783	1	-0.128355	0.592017	1	-0.374177	0.0866324	1	0.0622698	0.0484264	1	0.0367711	0.171403	1	0.20868	0.0764427	0.940984	0.0820839	0.766633	0.815588	-0.195414	0.149735	0.973805	-0.0830418	0.239805	1	-0.178907	18.135	17.9197	18.0066	17.7608	18.0529	18.1152	18.0897	18.2616	28	4	4	4	4	3	3	3	3
Q9QZA0	Ca5b	Carbonic anhydrase 5B, mitochondrial	0.115036	1	0.155174	0.204957	1	-0.373821	0.145524	0.997456	-0.356019	0.192398	1	0.258273	0.393093	1	0.515933	0.0273985	1	0.0612253	0.131021	0.885981	0.200035	0.0747257	0.957556	0.0969365	0.374306	0.92371	-0.689719	0.18746	1	-0.66473	17.1504	17.3056	17.3264	17.605	16.9504	17.2086	17.4663	17.0116	26	4	4	3	3	3	3	3	3
Q9QZ88	Vps29	Vacuolar protein sorting-associated protein 29	0.0821902	1	-0.0372534	0.443155	1	-0.113749	0.0241453	0.999008	0.00869942	0.0118491	1	0.00590324	0.605622	1	0.155322	0.0277376	1	-0.00837135	0.259582	0.903134	0.0727933	0.0493372	0.979452	0.0296367	0.77531	0.907086	-0.196277	0.306333	1	0.116574	20.1966	20.1593	20.0828	20.2053	20.1238	20.1297	20.2791	20.1154	28	4	4	4	4	3	3	3	3
Q9QZ73	Dcun1d1	DCN1-like protein 1	0.133118	1	0.280731	0.165013	1	0.338938	0.892312	1	1.06305	0.262393	1	-0.537638	0.140218	1	-0.133622	0.130964	1	0.11926	0.323984	0.74863	-0.529656	0.112939	0.925599	0.288713	0.0274988	0.999396	-0.0570951	0.236267	1	0.23505	19.0076	19.2883	19.3465	20.0706	19.5372	18.9996	19.4036	19.6565	28	4	4	4	4	3	3	3	3
Q9QZ23	Nfu1	NFU1 iron-sulfur cluster scaffold homolog, mitochondrial	1.13621	1	0.302876	0.168063	1	0.083601	0.117725	1	0.0671377	0.337452	1	-0.0660954	0.822926	1	-0.24258	0.000422796	1	0.000185013	0.237528	0.882785	-0.0965327	1.85781	0.735571	0.272439	0.531464	0.914323	0.229649	0.0621249	1	-0.0510001	19.1083	19.4112	19.1919	19.1755	19.2049	19.1388	18.9623	19.205	28	4	4	4	4	3	3	3	3
Q9QZ08	Nagk	N-acetyl-D-glucosamine kinase	0.220048	1	0.0644889	0.00502601	1	-0.00149393	0.0658869	0.998045	0.0258732	0.420931	1	-0.107068	0.712924	1	-0.22208	0.473763	1	0.0565713	0.234625	0.921108	0.0588059	0.847903	0.789723	0.230363	1.03807	0.922651	0.279392	0.0222633	1	0.0116553	19.2739	19.3384	19.2724	19.2998	19.2151	19.108	18.993	19.2717	28	4	4	4	4	3	3	3	3
Q9QZ06	Tollip	Toll-interacting protein	0.575163	1	0.188294	0.0539285	1	0.0195217	1.01282	1	0.186276	0.463859	1	0.143244	0.20572	1	0.0412172	1.19403	1	0.119068	0.950868	0.747372	0.173601	0.509696	0.823159	0.218651	0.49719	0.928072	0.151906	1.5079	1	0.283799	19.3698	19.5581	19.3893	19.5561	19.1962	19.3394	19.2374	19.3152	28	4	4	4	4	3	3	3	3
Q9QYY8	Spast	Spastin	0.893885	1	0.542564	0.117959	1	0.135634	0.135394	1	0.153163	1.2253	1	-1.23344	0.831024	1	-0.713461	0.502673	1	-1.02076	0.950976	0.539086	-0.551289	1.36554	0.690957	1.22472	0.220792	0.933762	0.297807	0.0373492	0.99952	-0.0854263	17.2436	17.7861	17.3792	17.3967	17.7948	16.5614	17.0814	16.7741	28	4	4	4	4	3	3	3	3
Q9QYX7	Pclo	Protein piccolo	0.147357	1	-0.0945568	0.0518365	1	-0.0517206	1.48315	1	-1.0947	0.0366744	1	-0.0228278	0.110753	1	-0.0999953	0.735814	1	-0.777139	0.261994	0.847151	0.149621	0.116119	0.94784	0.0778923	0.173151	0.953587	0.197896	0.193279	1	0.279063	17.7793	17.6847	17.7275	16.6846	17.6296	17.6068	17.5296	16.8525	28	4	4	4	4	3	3	3	3
Q9QYS9	Qki	Protein quaking	0.142783	1	0.31181	0.039723	1	0.0965691	0.0441594	1	0.107992	0.88167	1	0.386257	0.608166	1	0.292831	0.294662	1	0.221916	0.0225445	0.975184	0.046909	0.0130725	0.993028	-0.027538	0.0725664	0.978328	-0.149353	0.112332	1	-0.291944	19.4625	19.7743	19.5591	19.5705	19.4156	19.8019	19.7085	19.6375	28	4	4	4	4	3	3	3	3
Q9QYS2	Grm3	Metabotropic glutamate receptor 3	0.543786	1	0.358468	0.316734	1	-0.22693	0.653972	1	0.358657	0.408456	1	-0.250343	0.661784	1	-0.324926	0.0873445	1	0.0563965	1.02322	0.556637	-0.46439	0.15326	0.923669	0.144421	0.489531	0.920005	-0.366393	0.090946	1	-0.0911226	17.4979	17.8564	17.271	17.8566	17.9623	17.7119	17.6374	18.0187	28	4	4	4	4	3	3	3	3
Q9QYR9	Acot2	Acyl-coenzyme A thioesterase 2, mitochondrial	0.0184963	1	-0.0222907	0.00361435	1	-0.00559092	0.0443275	0.997711	0.0583649	0.0544009	1	0.0512466	0.187768	1	-0.117617	0.328737	1	0.189666	0.408864	0.741198	-0.391851	0.584532	0.765113	-0.465388	0.227311	0.933659	-0.279825	0.517338	1	-0.592929	16.8402	16.8179	16.8346	16.8985	17.232	17.2833	17.1144	17.4217	28	4	4	4	4	3	3	3	3
Q9QYR6	Map1a	Microtubule-associated protein 1A	0.0231706	1	0.0113521	0.296673	1	-0.155176	0.223267	1	-0.0984626	0.278204	1	-0.0880102	0.0939226	1	-0.0407651	0.853747	1	-0.121692	0.239317	0.881833	0.0965918	0.578518	0.825915	0.195954	0.0251334	0.999854	-0.0178192	0.260733	1	0.119505	21.0142	21.0256	20.8591	20.9158	20.9176	20.8296	20.8769	20.7959	28	4	4	4	4	3	3	3	3
Q9QYM9	Tmeff2	Tomoregulin-2	0.0503106	1	0.0462065	0.120044	1	0.0880771	0.286291	1	-0.195719	0.0750265	1	-0.0692755	0.49531	1	0.376184	0.0378571	1	0.0341638	0.0605394	0.953983	-0.060966	0.0626195	0.967356	0.054516	0.693716	0.926238	-0.349073	0.747496	1	-0.422169	16.9483	16.9945	17.0364	16.7526	17.0093	16.94	17.3854	17.0434	28	4	4	4	4	3	3	3	3
Q9QYK9	Pnck	Calcium/calmodulin-dependent protein kinase type 1B	0.0183854	1	0.0258093	0.549496	1	-0.562356	0.301166	1	-0.337774	0.215337	1	-0.181315	0.266548	1	-0.136837	0.279063	1	0.270493	0.00678502	0.996482	0.00767088	0.163509	0.909146	0.214795	0.398965	0.912215	-0.417848	0.525509	1	-0.766341	15.5137	15.9074	14.9513	15.1759	15.506	15.5004	15.3692	NaN	23	4	3	4	4	3	2	3	0
O55106	Strn	Striatin	0.981935	1	0.184029	0.420914	1	0.0832529	0.693166	1	0.133101	0.44813	1	-0.110532	0.681976	1	-0.185087	0.803442	1	-0.0608425	2.95008	0.686044	-0.181643	0.335477	0.896839	0.112918	0.241778	0.967696	0.0866966	0.0835648	1	0.0327325	17.9696	18.1536	18.0529	18.1027	18.1512	18.0407	17.9662	18.0904	28	4	4	4	4	3	3	3	3
Q9QYJ3	Dnajb1	DnaJ homolog subfamily B member 1	0.33594	1	0.165729	0.331726	1	0.176806	0.571354	1	0.267062	0.744832	1	0.201161	0.0117545	1	-0.00228691	0.490447	1	0.0939465	0.139223	0.918913	0.0852267	0.130725	0.958186	0.0497947	0.861763	0.927459	0.26432	0.945246	1	0.325243	17.6429	17.8086	17.8197	17.9099	17.5576	17.7588	17.5553	17.6516	28	4	4	4	4	3	3	3	3
O08586	Pten	Phosphatidylinositol 3,4,5-trisphosphate 3-phosphatase and dual-specificity protein phosphatase PTEN	0.185502	1	0.0881715	0.507156	1	0.178202	0.0542858	0.999133	-0.0464721	0.466735	1	-0.168837	0.172293	1	-0.0959358	0.813833	1	-0.167558	2.89329	0.295048	-0.590983	0.653565	0.780798	-0.333975	0.602896	0.91807	-0.316845	0.437794	1	-0.457957	18.1545	18.2427	18.3327	18.1081	18.7455	18.5767	18.6496	18.578	28	4	4	4	4	3	3	3	3
Q9QYI5	Dnajb2	DnaJ homolog subfamily B member 2	0.702217	1	0.196442	0.202783	1	-0.0681071	0.162771	1	-0.0340915	0.0327272	1	0.0159308	0.471002	1	0.153962	0.146428	1	0.0564143	0.998833	0.772455	0.147715	0.79862	0.767953	0.328226	0.154255	0.972499	-0.0743545	0.460068	1	0.149106	17.6776	17.8741	17.6095	17.6435	17.5299	17.5458	17.6839	17.5863	28	4	4	4	4	3	3	3	3
Q9QYI4	Dnajb12	DnaJ homolog subfamily B member 12	0.048802	1	-0.0233755	0.136036	1	-0.0535321	0.484602	1	-0.172332	0.464973	1	-0.178167	0.493258	1	0.0794716	0.0652294	1	-0.0214405	0.833038	0.705394	0.273923	1.1867	0.734214	0.428715	0.709138	0.930258	0.140919	0.536859	1	0.197632	17.3169	17.2935	17.2634	17.1446	17.043	16.8648	17.1225	17.0216	28	4	4	4	4	3	3	3	3
Q9QYI3	Dnajc7	DnaJ homolog subfamily C member 7	0.187778	1	0.0962696	0.155603	1	-0.0856495	0.0586563	0.998414	-0.027318	0.000184438	1	0.000125885	0.323243	1	0.152223	0.706244	1	-0.209506	0.588768	0.76647	0.197732	0.510944	0.804101	0.293876	0.0552212	0.991062	-0.0401405	0.765096	1	0.336301	19.2499	19.3462	19.1643	19.2226	19.0522	19.0523	19.2044	18.8427	28	4	4	4	4	3	3	3	3
Q9QYH6	Maged1	Melanoma-associated antigen D1	0.504102	1	0.202637	0.00996324	1	-0.00654507	0.405822	1	-0.196333	0.176171	1	-0.0489203	0.417212	1	-0.125174	0.823478	1	-0.267993	0.737227	0.741937	0.224665	1.30607	0.720938	0.476222	0.667144	0.925459	0.343294	0.421874	1	0.303082	18.5514	18.7541	18.5449	18.3551	18.3268	18.2779	18.2016	18.0588	28	4	4	4	4	3	3	3	3
Q9QYG0	Ndrg2	Protein NDRG2	0.0298408	1	0.0410466	0.270225	1	-0.281988	0.0857454	0.998634	0.0992146	0.385009	1	0.263429	0.268285	1	0.18376	0.275254	1	0.269444	0.918566	0.505711	0.7269	0.480839	0.779612	0.504517	0.264791	0.930422	0.261152	0.237502	1	0.304474	21.3582	21.3992	21.0762	21.4574	20.6313	20.8947	20.8151	20.9007	28	4	4	4	4	3	3	3	3
Q9QYF9	Ndrg3	Protein NDRG3	0.153658	1	0.0605493	0.0417159	1	-0.0182428	0.0143347	0.998521	0.00553608	0.501654	1	-0.149897	1.05262	1	-0.238533	0.0332598	1	0.00927226	0.183169	0.910756	0.0769347	1.09101	0.754766	0.287381	1.27545	0.913956	0.297225	0.248062	1	0.0435662	20.1164	20.1769	20.0981	20.1219	20.0394	19.8895	19.8009	20.0487	28	4	4	4	4	3	3	3	3
Q9QYF1	Rdh11	Retinol dehydrogenase 11	0.554712	1	0.123745	0.902543	1	0.152969	1.61858	1	-0.255898	0.270409	1	-0.227694	0.388188	1	-0.364353	0.525263	1	-0.275683	0.178474	0.902849	0.0887133	0.89609	0.737912	0.440153	1.04842	0.898148	0.606036	0.0642705	1	0.016181	18.3034	18.4271	18.4564	18.0475	18.2147	17.987	17.8503	17.939	28	4	4	4	4	3	3	3	3
Q9QYE6	Golga5	Golgin subfamily A member 5	0.108795	1	-0.0729899	0.107003	1	-0.0760293	0.0297312	1	0.0142345	0.0449431	1	0.0177644	0.444761	1	0.238231	2.47665	1	0.269675	0.950589	0.774722	0.147591	0.0657758	0.967992	0.0568364	0.180277	0.954886	-0.16667	0.187065	1	-0.11321	16.8271	16.7541	16.751	16.8413	16.6795	16.6972	16.9177	16.9491	28	4	4	4	4	3	3	3	3
Q9QYE3	Bcl11a	B-cell lymphoma/leukemia 11A	0.250912	1	-0.24892	0.286365	1	0.298465	0.819667	1	-0.545178	0.222215	1	-0.175929	0.886044	1	0.604125	0.735094	1	-1.26196	1.10224	0.54597	0.456444	0.318408	0.82353	0.383454	0.101775	0.97464	0.150784	0.424786	1	0.876709	17.1601	16.9112	17.4586	16.6149	16.7037	16.5277	17.3078	16.9476	26	4	4	4	4	3	3	3	1
Q9QYC0	Add1	Alpha-adducin	0.299441	1	0.0961065	0.0279089	1	-0.00756025	0.1175	1	-0.0324273	0.330169	1	-0.035799	0.874413	1	-0.101261	0.172883	1	0.0450929	0.178058	0.950591	0.0318421	0.495308	0.839336	0.163748	0.60059	0.930703	0.125543	0.0511362	1	0.0220261	20.2504	20.3466	20.2429	20.218	20.2186	20.1828	20.1173	20.2637	28	4	4	4	4	3	3	3	3
Q9QYB8	Add2	Beta-adducin	0.094668	1	0.045928	0.272987	1	-0.172513	0.0208376	0.999632	-0.0130119	0.446172	1	-0.1221	0.198258	1	-0.0760854	0.053508	1	-0.0117747	0.0874341	0.955162	0.0387456	0.563641	0.823401	0.206774	0.0699639	0.988176	-0.0576825	0.11922	1	0.083292	20.2181	20.2641	20.0456	20.2051	20.1794	20.0573	20.1033	20.1676	28	4	4	4	4	3	3	3	3
Q9QYB5	Add3	Gamma-adducin	0.121331	1	0.0679564	0.125709	1	-0.0716963	0.281534	1	0.178578	0.581421	1	0.307856	0.34576	1	0.203304	0.355844	1	0.200981	0.292363	0.831121	0.185402	0.112195	0.957599	-0.0544968	0.179552	0.971673	-0.0895982	0.128293	1	0.113567	19.1469	19.2149	19.0752	19.3255	18.9615	19.2694	19.1648	19.1625	28	4	4	4	4	3	3	3	3
Q9QYB1	Clic4	Chloride intracellular channel protein 4	0.0822261	1	0.10643	0.216008	1	0.250095	0.131309	1	0.16383	0.199902	1	0.136801	0.165819	1	0.112045	0.123253	1	0.0909392	0.129313	0.907369	-0.11798	0.111299	0.93298	-0.148352	0.0140359	1	0.0200702	0.0746747	1	-0.131756	19.1513	19.2577	19.4014	19.3151	19.2693	19.4061	19.3813	19.3602	28	4	4	4	4	3	3	3	3
Q9QYA2	Tomm40	Mitochondrial import receptor subunit TOM40 homolog	0.827536	1	0.143383	0.312177	1	0.0858064	1.30696	1	0.285203	0.126962	1	0.0642255	0.0834924	1	-0.0476468	0.468634	1	0.220397	0.44926	0.80332	-0.175524	0.64975	0.878649	-0.0963674	0.11672	0.985239	-0.0420712	0.373055	1	-0.147927	19.1968	19.3401	19.2826	19.482	19.3723	19.4365	19.3246	19.5927	28	4	4	4	4	3	3	3	3
P61255	Rpl26	60S ribosomal protein L26	0.600505	1	0.13588	0.406593	1	-0.185062	0.996089	1	0.191091	0.204995	1	0.0858739	0.537351	1	0.264052	0.224717	1	0.168987	2.89224	0.330032	0.544905	1.80798	0.733625	0.594911	0.123788	0.972757	0.0957905	0.725562	1	0.325525	22.3048	22.4407	22.1198	22.4959	21.7599	21.8458	22.024	21.9289	28	4	4	4	4	3	3	3	3
Q9QY76	Vapb	Vesicle-associated membrane protein-associated protein B	0.787136	1	0.118918	0.0790394	1	-0.0172682	0.16546	1	0.0341287	0.0949333	1	0.015564	0.103024	1	-0.0225232	0.780661	1	0.131283	0.0248885	0.993284	0.00496562	0.677713	0.862973	0.10832	0.0382484	0.999257	0.0102207	0.1555	1	-0.0436573	22.173	22.292	22.1558	22.2072	22.1681	22.1836	22.1455	22.2994	28	4	4	4	4	3	3	3	3
Q9QY36	Naa10	N-alpha-acetyltransferase 10	1.529	1	0.254934	0.0640939	1	0.0230775	0.444707	0.999039	0.107056	0.00622592	1	-0.00503922	0.194085	1	0.116332	0.0484518	1	0.028293	0.377012	0.840489	0.136012	1.02914	0.738837	0.395985	0.0806047	0.987558	0.0427574	0.407544	1	0.16676	17.8725	18.1274	17.8956	17.9796	17.7365	17.7314	17.8528	17.7648	28	4	4	4	4	3	3	3	3
Q9QY33	Tspan3	Tetraspanin-3	0.152812	1	-0.0975502	0.202232	1	-0.167679	0.41463	1	0.210808	0.111366	1	0.0764039	0.233801	1	-0.371272	0.217974	1	-0.50353	0.389838	0.785397	-0.238556	0.839549	0.745298	-0.41251	0.0198214	1	-0.034963	0.439749	1	0.876401	16.1479	16.1248	15.9802	16.3587	16.3864	16.4628	16.6149	16.7701	25	4	3	4	4	3	3	2	2
Q9QY15	Ddx25	ATP-dependent RNA helicase DDX25	0.167511	1	0.287416	0.0865772	1	0.0823996	0.1416	1	0.0981433	0.488224	1	-0.659417	0.025255	1	0.0180569	0.300393	1	-0.189246	1.15055	0.55654	-0.407423	0.237485	0.837538	0.539409	0.347009	0.918123	-0.34308	0.0792564	1	0.0818124	15.8461	16.7714	16.0988	15.9442	16.2535	16.1607	16.2716	16.0643	25	4	3	3	4	3	2	3	3
Q6ZPU9	Kif1bp	KIF1-binding protein	1.67657	1	-0.207741	1.3791	1	-0.29326	0.375194	1	-0.133412	0.238408	1	0.12698	0.219407	1	0.115073	0.0572898	1	-0.0180257	2.88295	0.4736	0.392758	0.117125	0.955925	0.0580365	0.0252776	0.999108	-0.0155743	0.407507	1	0.233338	18.1284	17.9206	17.8351	17.995	17.7356	17.8626	17.8507	17.7176	28	4	4	4	4	3	3	3	3
Q6ZWU9	Rps27	40S ribosomal protein S27	0.147564	1	-0.0655737	0.7115	1	-0.132031	0.856132	1	0.117342	0.0527069	1	0.0176417	0.106783	1	0.0226377	0.867871	1	0.127172	2.87369	0.4819	0.367882	0.615179	0.78892	0.284667	0.949833	0.920761	0.213213	1.54753	1	0.342108	21.418	21.3525	21.286	21.5354	21.0501	21.0678	21.0728	21.1773	28	4	4	4	4	3	3	3	3
Q9QXY6	Ehd3	EH domain-containing protein 3	0.108362	1	-0.0282269	0.464784	1	-0.0760741	0.537961	0.994394	0.0942712	0.131904	1	-0.0468521	0.432861	1	-0.124333	0.198924	1	0.070322	0.71844	0.764205	-0.180955	0.756272	0.827262	-0.16233	1.06363	0.931438	-0.132696	1.18987	1	-0.222745	20.5127	20.4845	20.4367	20.607	20.6937	20.6468	20.5694	20.764	28	4	4	4	4	3	3	3	3
Q9QXX4	Slc25a13	Calcium-binding mitochondrial carrier protein Aralar2	0.348116	1	0.582878	0.238848	1	-0.496142	0.632917	1	-0.765551	0.112316	1	0.0707741	0.328554	1	-0.187795	0.137681	1	0.115196	0.722282	0.520114	1.06126	1.53064	0.782769	1.57336	0.452239	0.924018	0.752913	0.375558	1	0.232995	19.0457	19.6286	18.5496	18.2802	17.9845	18.0552	17.7967	18.0997	28	4	4	4	4	3	3	3	3
Q9QXV0	Pcsk1n	ProSAAS	0.323368	1	-0.203594	0.194056	1	0.19637	0.175183	1	-0.153393	0.28431	1	-0.218052	0.118697	1	-0.092961	0.0440895	1	-0.0463785	0.13392	0.902849	-0.124025	0.197018	0.92375	-0.109567	0.157321	0.957491	0.165306	0.0309141	1	-0.0379915	21.0565	20.853	21.2529	20.9032	21.1806	20.9625	21.0876	21.1342	28	4	4	4	4	3	3	3	3
Q8C8U0	Ppfibp1	Liprin-beta-1	0.521303	1	-0.503155	0.616878	1	-0.606358	0.949172	1	-1.01072	2.66144	1	1.04196	2.33915	1	0.927537	2.05113	1	-0.523939	2.86612	0.134889	1.39416	0.11195	0.932532	-0.150954	0.0963995	0.972592	-0.139733	0.490005	1	0.872543	16.2425	16.4192	16.2069	15.7843	15.0727	16.0491	15.9347	14.3939	20	3	2	3	3	2	3	3	1
Q9QXS6	Dbn1	Drebrin	0.19217	1	-0.0861926	0.0418971	1	-0.0221477	0.00628064	0.998417	-0.00311899	1.18734	1	-0.277443	0.410982	1	-0.131215	0.777945	1	-0.177393	1.17191	0.597359	-0.330404	0.326976	0.873981	-0.139154	0.496017	0.918172	-0.221337	0.485565	1	-0.217642	21.226	21.1398	21.2039	21.2229	21.5564	21.279	21.4252	21.379	28	4	4	4	4	3	3	3	3
Q9QXS1	Plec	Plectin	0.132297	1	0.284309	0.0267619	1	0.0341058	0.145171	1	-0.155934	0.898721	1	0.783838	0.612347	1	0.603237	0.10741	1	-0.175181	0.100561	0.918939	-0.141433	0.302592	0.817262	-0.640961	0.929789	0.902737	-0.710563	0.0599457	1	-0.101504	20.5971	20.8814	20.6312	20.4411	20.7385	21.5223	21.3417	20.5633	28	4	4	4	4	3	3	3	3
Q9QXN0	Shroom3	Protein Shroom3	0.860779	1	1.40627	0.773687	1	1.35925	0.313805	1	0.700086	0.0250277	1	-0.0136007	0.688613	1	0.344039	0.143062	1	-0.0622292	0.727788	0.50852	-1.41858	0.00131278	0.999659	0.00129239	0.359236	0.910688	-0.403361	0.35782	1	-0.68699	15.3669	16.7732	16.7261	16.067	16.7855	16.7719	17.1295	16.7232	28	4	4	4	4	3	3	3	3
Q9QXL2	Kif21a	Kinesin-like protein KIF21A	0.47374	1	-0.132624	0.145291	1	0.0666676	0.324444	0.998482	-0.122865	0.147424	1	-0.0453116	0.0161275	1	-0.00627263	0.090615	1	0.0404441	0.0989009	0.952434	-0.0390155	0.54557	0.858639	-0.126328	0.0651152	0.990855	0.0339247	0.185507	1	-0.0991211	18.5677	18.435	18.6343	18.4448	18.6067	18.5614	18.6004	18.6471	28	4	4	4	4	3	3	3	3
Q9QXL1	Kif21b	Kinesin-like protein KIF21B	0.134328	1	0.0913997	0.130094	1	-0.088583	0.141718	1	-0.096148	0.136742	1	-0.0689672	0.371021	1	-0.16426	0.694447	1	-0.284414	0.458854	0.757736	0.264171	0.919766	0.731434	0.424538	0.716776	0.926885	0.339847	0.786368	1	0.488757	18.5755	18.6669	18.487	18.4794	18.3114	18.2424	18.1471	18.0269	28	4	4	4	4	3	3	3	3
Q3U9G9	Lbr	Delta(14)-sterol reductase LBR	0.279668	1	-0.308685	0.950529	1	0.406518	0.288861	1	-0.344223	1.55668	1	1.38577	1.53848	1	1.63728	0.324755	1	0.52116	2.85831	0.13925	1.47913	0.134634	0.922536	-0.215323	0.232399	0.929194	0.248373	0.138412	1	0.351346	16.3306	16.5659	16.7372	16.735	14.9862	16.2373	16.892	16.6087	19	4	2	4	2	1	3	2	1
Q9QXK3	Copg2	Coatomer subunit gamma-2	0.251962	1	-0.0824065	0.548693	1	-0.143414	0.485102	1	0.112608	0.373744	1	0.155003	0.63888	1	0.182971	0.526588	1	0.146363	0.647994	0.809774	0.132949	0.214768	0.922508	-0.10446	0.585913	0.920847	-0.193435	0.451613	1	0.159176	19.609	19.5266	19.4656	19.7217	19.4761	19.6311	19.6591	19.6225	28	4	4	4	4	3	3	3	3
Q9QXJ4	Arl10	ADP-ribosylation factor-like protein 10	0.754722	1	-1.48006	0.351697	1	-0.251934	0.018425	0.999858	-0.0110631	0.108214	1	0.0834293	0.226534	1	-0.0751343	0.0507321	1	-0.036054	0.126709	0.935819	0.0664681	0.603334	0.724907	-1.49702	0.12531	0.973418	-0.110332	0.293026	1	0.209452	17.9753	18.1047	17.7234	17.9643	17.9089	17.9923	17.8337	17.8728	26	4	2	4	4	3	3	3	3
Q9QXJ1	Apbb1	Amyloid-beta A4 precursor protein-binding family B member 1	0.57552	1	0.168838	0.13461	1	-0.063869	0.793336	1	-0.378045	0.312315	1	-0.0654176	0.435906	1	-0.097524	0.450054	1	-0.295509	0.513968	0.798887	0.164193	1.90916	0.722098	0.398448	0.510226	0.920311	0.197848	0.484887	1	0.352266	17.3174	17.4862	17.2535	16.9394	17.1532	17.0878	17.0557	16.8577	28	4	4	4	4	3	3	3	3
Q9QXG4	Acss2	Acetyl-coenzyme A synthetase, cytoplasmic	1.25738	1	0.677745	0.578108	1	0.288698	0.185132	1	-0.0762534	0.568849	1	-2.22539	0.583151	1	-2.27307	0.596673	1	-2.33271	0.581941	0.547363	-1.84503	1.67603	0.694667	1.05811	1.45024	0.862488	0.716741	0.904971	1	0.502426	16.8732	17.551	17.1619	16.797	18.7183	16.4929	16.4452	16.3856	28	4	4	4	4	3	3	3	3
Q9QXG2	Chm	Rab proteins geranylgeranyltransferase component A 1	0.206257	1	-0.17245	0.72246	1	-0.564693	0.692412	1	-0.585196	0.232293	1	-0.250784	0.0110876	1	0.0127541	0.438885	1	0.349883	0.906011	0.505651	0.817767	1.57027	0.684039	0.896102	0.302501	0.927863	0.24032	0.00534643	1	-0.00692177	16.9727	16.8003	16.408	16.3875	16.155	15.9042	16.1677	16.5048	28	4	4	4	4	3	3	3	3
Q9QXE7	Tbl1x	F-box-like/WD repeat-containing protein TBL1X	1.23957	1	0.946233	0.145561	1	-0.0743241	0.018294	0.999381	-0.0159402	0.579034	1	0.34272	0.693973	1	0.279947	0.643928	1	-0.423497	0.183191	0.907735	0.0807826	0.642587	0.729849	0.684296	0.577786	0.916818	-0.273488	0.27551	1	0.319777	16.7271	17.6734	16.6528	16.7112	16.6463	16.9891	16.9263	16.2229	28	4	4	4	4	3	3	3	3
Q9QXE0	Hacl1	2-hydroxyacyl-CoA lyase 1	0.014127	1	-0.0239584	0.0757991	1	0.101286	0.0784454	1	0.142747	0.202726	1	0.329022	0.248042	1	0.376855	0.527176	1	0.702185	0.408056	0.725383	0.519599	0.0920354	0.941037	0.166619	0.181696	0.946785	0.24403	0.0367551	0.999773	-0.100363	15.7381	15.7142	16.0996	16.3925	15.7485	15.5475	15.5954	15.641	23	4	4	3	3	2	3	3	1
Q9QXB9	Drg2	Developmentally-regulated GTP-binding protein 2	0.154948	1	0.0562491	0.443496	1	0.0956764	0.195603	0.999968	-0.0524321	0.0936892	1	-0.0371545	0.365171	1	-0.130738	0.119379	1	-0.0464986	0.0535477	0.971619	0.021413	0.327371	0.896769	0.114817	1.30357	0.922808	0.247827	0.424573	1	0.0957503	18.9358	18.992	19.0315	18.8834	18.9144	18.8772	18.7836	18.8679	28	4	4	4	4	3	3	3	3
Q9QXA5	Lsm4	U6 snRNA-associated Sm-like protein LSm4	0.419784	1	0.255504	0.0399561	1	-0.0208006	1.07614	1	0.324781	0.00840243	1	-0.00278854	0.311546	1	0.0607745	0.0860235	1	0.0361131	0.591105	0.790757	0.162578	0.64077	0.767676	0.42087	0.168162	0.973171	0.0810026	0.807622	1	0.392892	18.0664	18.3219	18.0456	18.3912	17.9038	17.901	17.9646	17.9399	28	4	4	4	4	3	3	3	3
Q9QXA1	Cyhr1	Cysteine and histidine-rich protein 1	0.00186658	1	0.00171065	0.18193	1	0.100938	0.120887	0.995725	0.0585158	0.355668	1	-0.0941989	0.434498	1	-0.213432	0.295978	1	-0.171883	0.998455	0.571068	-0.412187	0.447846	0.813121	-0.316277	0.159099	0.971927	-0.0978175	0.250078	1	-0.164639	15.5766	15.5783	15.6776	15.6352	15.9888	15.8946	15.7754	15.8169	28	4	4	4	4	3	3	3	3
Q9QX96	Sall2	Sal-like protein 2	0.683882	1	-0.766259	0.0328364	1	-0.0386326	0.75741	1	-0.559306	0.164448	1	-0.401574	0.230245	1	-0.572791	0.102556	1	-0.23191	0.455022	0.695208	0.633257	0.126306	0.921606	0.268572	0.781594	0.895187	1.16742	0.574258	1	0.678285	15.9337	15.4921	15.9397	NaN	16.051	NaN	15.5755	NaN	13	3	3	4	0	2	0	1	0
Q9QX60	Dguok	Deoxyguanosine kinase, mitochondrial	0.133273	1	0.0868678	0.940805	1	0.45647	0.0582359	0.997535	-0.0325623	0.143326	1	0.14082	0.0506367	1	-0.0664978	0.0653602	1	-0.0464509	0.0728272	0.950007	-0.0601877	0.141952	0.929529	-0.114139	0.562104	0.926253	0.46278	0.257373	1	-0.0836906	18.8219	18.9088	19.2784	18.7893	18.8821	19.0229	18.8156	18.8356	28	4	4	4	4	3	3	3	3
Q8C0K5	Slc25a16	Graves disease carrier protein homolog	1.18892	1	-0.983505	1.39812	1	-1.20444	0.944193	1	-1.12114	0.586379	1	0.755106	0.0490426	1	0.0631421	0.389434	1	-0.398618	2.82948	0.163385	1.59136	0.07998	0.948874	-0.147248	0.209399	0.930551	0.323784	0.47281	1	1.03574	16.4882	16.6354	16.5045	16.4005	NaN	16.6496	NaN	NaN	9	4	1	1	2	0	1	0	0
Q9QX11	Cyth1	Cytohesin-1	0.457222	1	-0.908098	0.621045	1	-1.36528	0.278125	1	-0.228507	0.537375	1	-1.49867	0.118142	1	-0.503243	0.0661992	1	-0.258917	0.363113	0.734189	0.624979	0.41328	0.76506	1.21555	0.0504119	0.984356	-0.237054	0.467257	1	1.17434	18.4135	18.3247	18.0417	18.1849	18.5089	18.1978	18.6037	18.6559	21	4	3	3	4	2	1	2	2
Q9QWY8	Asap1	Arf-GAP with SH3 domain, ANK repeat and PH domain-containing protein 1	0.404381	1	0.156508	0.150518	1	-0.0793467	0.12006	1	-0.0376425	0.14877	1	-0.0828501	0.176216	1	-0.148095	0.448352	1	-0.295528	0.0857835	0.954087	-0.0409565	0.426808	0.835121	0.198402	0.0301787	1	0.0277917	1.73662	1	0.448552	17.9526	18.1091	17.8733	17.915	17.9936	17.9107	17.8455	17.698	28	4	4	4	4	3	3	3	3
Q9QWW1	Homer2	Homer protein homolog 2	0.147453	1	0.129956	0.0218125	1	-0.0348892	0.53202	1	-0.459542	0.00468129	1	0.00709279	0.0753914	1	-0.119243	0.295646	1	-0.544626	0.216643	0.834003	-0.284509	0.267056	0.876122	-0.161645	0.123226	0.967881	-0.200155	0.364009	1	0.37372	16.1291	16.2591	16.0942	15.6696	16.4136	16.4207	16.2944	15.869	28	4	4	4	4	3	3	3	3
Q9QWV9	Ccnt1	Cyclin-T1	1.9068	1	0.490835	0.211727	1	0.103171	0.200843	1	0.107644	0.123493	1	0.129126	0.649011	1	0.53291	0.148819	1	0.166957	0.0997908	0.936042	-0.0872343	0.785048	0.783748	0.274475	1.18663	0.901652	-0.516974	0.0212646	1	-0.021873	15.962	16.4528	16.0652	16.0696	16.0492	16.1783	16.5821	16.2162	28	4	4	4	4	3	3	3	3
Q9QWR8	Naga	Alpha-N-acetylgalactosaminidase	0.00020964	0.999521	0.000322819	0.0237244	1	-0.0373702	0.0123415	0.999846	-0.0208731	0.310382	1	0.272345	0.128293	1	0.125657	0.345227	1	0.362157	0.518488	0.682502	0.540254	0.218932	0.863407	0.268232	0.298489	0.921947	0.377227	0.0407419	1	-0.0864339	18.6851	18.6854	18.6477	18.6642	18.1448	18.4172	18.2705	18.507	28	4	4	4	4	3	3	3	3
Q9QWI6	Srcin1	SRC kinase signaling inhibitor 1	0.361368	1	-0.66952	0.424597	1	-0.821608	0.427711	1	0.309803	0.337406	1	0.453444	0.323835	1	0.306658	0.383797	1	0.696234	0.124281	0.903598	-0.136427	0.598054	0.720177	-1.25939	0.590966	0.91596	-1.26469	0.178778	1	-0.362455	21.3662	20.6967	20.5446	21.676	21.5027	21.9561	21.8093	22.1989	28	4	4	4	4	3	3	3	3
O88958	Gnpda1	Glucosamine-6-phosphate isomerase 1	3.93729	1	1.56782	0.75435	1	0.468122	0.849391	1	0.58469	0.362057	1	-0.286694	0.185952	1	-0.256521	0.607223	1	0.169281	2.81141	0.149833	-1.18419	1.16079	0.720566	0.670332	0.365082	0.907556	-0.459544	0.796861	1	-0.818872	18.9411	20.5089	19.4092	19.5258	20.1253	19.8386	19.8687	20.2945	28	4	4	4	4	3	3	3	3
Q9QUR7	Pin1	Peptidyl-prolyl cis-trans isomerase NIMA-interacting 1	0.897745	1	0.219219	0.117576	1	-0.0630755	0.122306	0.997759	-0.0530419	0.027405	1	-0.0257994	0.243972	1	0.124166	0.539449	1	-0.665549	0.697	0.76157	0.18626	0.75255	0.747613	0.431278	0.00124213	1	-0.000981808	0.823663	1	1.00463	19.9415	20.1607	19.8784	19.8884	19.7552	19.7294	19.8794	19.0897	28	4	4	4	4	3	3	3	3
Q9QUR6	Prep	Prolyl endopeptidase	0.476286	1	0.361753	0.168024	1	-0.0494413	0.904592	1	0.210486	0.223639	1	0.0776056	0.21486	1	-0.0745818	0.937503	1	-0.291672	0.716848	0.742044	-0.2161	0.0600166	0.968097	0.0680475	0.92425	0.913657	-0.190959	0.789258	1	0.240266	21.01	21.3717	20.9605	21.2205	21.2261	21.3037	21.1515	20.9344	28	4	4	4	4	3	3	3	3
Q9QUM9	Psma6	Proteasome subunit alpha type-6	0.763384	1	0.128282	0.0613418	1	0.017139	0.308897	0.999317	0.0622621	0.0279825	1	-0.00578817	0.203396	1	0.0329399	0.234214	1	0.0390981	0.85831	0.800094	0.129547	1.5362	0.748805	0.263617	0.483331	0.94031	0.113746	0.874185	1	0.192858	22.7509	22.8792	22.7681	22.8132	22.6214	22.6156	22.6543	22.6605	28	4	4	4	4	3	3	3	3
Q9QUJ7	Acsl4	Long-chain-fatty-acid--CoA ligase 4	0.646233	1	-0.61853	0.898319	1	-0.838904	0.94241	1	-0.878341	0.0076122	1	-0.00673421	0.130061	1	-0.103189	0.0799511	1	-0.0872866	0.947526	0.468832	0.979159	0.548461	0.785283	0.367363	0.300526	0.927957	0.243443	0.207116	1	0.268051	20.6626	20.044	19.8237	19.7842	19.6834	19.6767	19.5802	19.5961	28	4	4	4	4	3	3	3	3
Q9QUI0	Rhoa	Transforming protein RhoA	0.0920725	1	-0.0361729	0.201066	1	0.050066	0.551281	1	-0.122903	0.164828	1	0.0556412	0.119694	1	-0.0372893	0.243695	1	-0.113844	0.175244	0.936262	0.0530955	0.0855862	0.967974	-0.0387185	0.700897	0.929653	0.140451	0.0551538	1	0.0321717	22.6012	22.565	22.6513	22.4783	22.5481	22.6038	22.5108	22.4343	28	4	4	4	4	3	3	3	3
Q9QUH0	Glrx	Glutaredoxin-1	0.51092	1	0.140995	0.581168	1	0.124273	0.257808	1	-0.0656571	0.0745239	1	-0.0519231	0.187437	1	-0.129713	0.0452553	1	-0.0312303	0.166696	0.907262	0.0876624	0.888695	0.772372	0.280581	1.14147	0.92689	0.341648	0.0411293	1	-0.0155969	20.889	21.03	21.0132	20.8233	20.8013	20.7494	20.6716	20.7701	28	4	4	4	4	3	3	3	3
Q9QUG9	Rasgrp2	RAS guanyl-releasing protein 2	0.00923252	1	-0.00778103	0.447059	1	-0.215917	1.4417	1	-0.497934	0.0588551	1	-0.0199401	0.403894	1	0.10721	1.22466	1	-0.386822	0.536242	0.748905	0.237739	0.375846	0.832158	0.249898	0.178789	0.971004	-0.0853874	0.334864	1	0.153944	17.9144	17.9066	17.6985	17.4165	17.6767	17.6567	17.7839	17.2898	28	4	4	4	4	3	3	3	3
Q05816	Fabp5	Fatty acid-binding protein 5	0.215734	1	0.0403357	0.532156	1	-0.136446	0.95451	1	-0.113001	0.21661	1	0.0523694	0.695668	1	0.116584	0.0597683	1	0.0254498	2.80682	0.479929	0.389041	1.87741	0.717558	0.377007	0.421491	0.930088	0.136011	0.563044	1	0.188816	24.1151	24.1554	23.9787	24.0021	23.7261	23.7784	23.8426	23.7515	28	4	4	4	4	3	3	3	3
Q9JMI0	Ecel1	Endothelin-converting enzyme-like 1	0.843679	1	-1.34346	0.331055	1	-0.454279	0.0603491	1	-0.0453796	0.429987	1	-0.326111	0.625563	1	0.225077	0.483842	1	-0.608355	0.06925	0.95961	0.0358032	0.44863	0.760839	-0.981549	0.411397	0.915787	-0.643553	0.128193	1	0.169131	17.7382	17.7418	17.8344	17.6928	17.7024	17.3763	17.9275	17.094	25	4	2	3	4	3	3	3	3
Q9JMH9	Myo18a	Unconventional myosin-XVIIIa	0.503643	1	0.150306	0.582765	1	0.112887	0.0137022	0.998453	-0.00565195	0.15472	1	-0.0627302	0.769576	1	-0.305104	0.243031	1	0.087574	0.48541	0.821303	-0.14141	0.173105	0.93923	0.0716268	1.02625	0.923276	0.276582	0.426646	1	-0.19252	18.898	19.0483	19.0109	18.8924	19.0394	18.9767	18.7343	19.127	28	4	4	4	4	3	3	3	3
Q9JMH6	Txnrd1	Thioredoxin reductase 1, cytoplasmic	2.00353	1	0.261838	0.156815	1	0.0805874	0.514906	0.998972	0.0997725	0.246214	1	0.092076	0.069099	1	0.0250486	0.0239554	1	0.0142434	0.252908	0.902793	0.0733452	1.33164	0.767478	0.243108	0.224632	0.955289	0.128884	0.189151	1	0.0930643	20.9366	21.1984	21.0172	21.0364	20.8632	20.9553	20.8883	20.8775	28	4	4	4	4	3	3	3	3
Q9JMG7	Hdgfl3	Hepatoma-derived growth factor-related protein 3	0.451151	1	0.288105	0.0568551	1	0.0528274	0.210423	0.998236	0.169286	0.347298	1	-0.107464	0.621202	1	-0.144663	1.12107	1	0.152531	0.174511	0.87712	0.141827	1.60019	0.706776	0.537395	0.64576	0.931108	0.339317	0.134992	1	0.0997958	20.421	20.7091	20.4739	20.5903	20.2792	20.1717	20.1345	20.4317	28	4	4	4	4	3	3	3	3
Q9JMG3	Tmub1	Transmembrane and ubiquitin-like domain-containing protein 1	0.36042	1	0.263336	0.146452	1	0.138511	0.58381	1	0.433806	0.128078	1	0.0963764	1.30127	1	0.463233	0.346173	1	-0.122204	0.506026	0.720858	-0.373488	0.297253	0.854997	-0.206529	1.16635	0.894657	-0.69821	0.160341	1	0.148042	17.5396	17.803	17.6781	17.9734	17.9131	18.0095	18.3764	17.7909	28	4	4	4	4	3	3	3	3
Q8BUH8	Senp7	Sentrin-specific protease 7	0.132488	1	-0.135502	1.21677	1	0.325189	0.546641	1	-0.344354	1.2917	1	0.524983	0.172157	1	0.113473	0.269538	1	0.203948	2.8031	0.180816	0.839769	0.145758	0.922614	0.179285	2.21775	0.448121	1.05148	0.0524437	1	0.0700979	15.5614	15.4259	15.9549	15.4791	NaN	15.2233	15.1031	NaN	15	4	4	3	2	0	1	1	0
Q9JMF7	Dolpp1	Dolichyldiphosphatase 1	0.40653	1	-0.567245	0.364132	1	-0.529734	0.322689	1	0.208658	0.222783	1	0.249562	0.0787559	1	0.0995398	0.457696	1	-0.425123	1.25194	0.41868	0.976823	0.0802248	0.947065	0.160016	0.183275	0.939422	0.34755	2.62682	1	1.78144	16.1701	16.518	16.17	16.3788	NaN	15.862	15.8051	NaN	15	4	2	3	4	0	1	1	0
Q9JME7	Trappc2l	Trafficking protein particle complex subunit 2-like protein	0.590209	1	0.209756	0.177912	1	-0.0715146	0.080693	1	0.0426192	0.0716643	1	0.0555318	0.430024	1	0.24691	0.0299677	1	-0.0202929	0.766875	0.65586	0.371992	1.39492	0.722239	0.526216	0.134066	0.979588	0.0535676	0.772421	1	0.365886	18.624	18.8337	18.5525	18.6666	18.252	18.3075	18.4989	18.2317	28	4	4	4	4	3	3	3	3
Q9JME5	Ap3b2	AP-3 complex subunit beta-2	0.103412	1	-0.0762649	0.328141	1	-0.243036	0.162767	1	-0.110997	0.130851	1	-0.0614967	0.0621876	1	-0.0310408	0.0918625	1	0.0488752	0.478615	0.752862	0.257808	0.410593	0.827175	0.24304	0.0497838	0.991028	0.0458134	0.2356	1	0.184388	20.4529	20.3766	20.2098	20.3419	20.195	20.1336	20.164	20.2439	28	4	4	4	4	3	3	3	3
Q9JMD3	Stard10	START domain-containing protein 10	0.328888	1	0.172928	0.133347	1	0.0648007	0.974899	1	0.20307	0.289657	1	0.204223	0.241808	1	0.136136	0.423591	1	0.211347	0.0632324	0.962325	-0.0333969	0.0757975	0.960564	-0.064692	0.18761	0.966888	-0.104733	0.726803	1	0.0855021	18.1719	18.3448	18.2367	18.375	18.2053	18.4095	18.3414	18.4166	28	4	4	4	4	3	3	3	3
Q9JMD0	Znf207	BUB3-interacting and GLEBS motif-containing protein ZNF207	0.220646	1	0.134729	0.214885	1	0.120381	0.271377	1	-0.250525	0.467445	1	0.178142	0.142038	1	-0.228762	0.226913	1	-0.341157	0.0298038	0.983682	-0.011483	0.0662464	0.966665	-0.054896	0.247236	0.927856	0.33766	0.203644	1	0.399386	19.327	19.4618	19.4474	19.0765	19.3385	19.5167	19.1098	18.9974	28	4	4	4	4	3	3	3	3
Q9JMB8	Cntn6	Contactin-6	0.669532	1	0.688471	0.5245	1	0.79554	0.724473	1	0.871721	0.329802	1	-0.729739	0.139455	1	-0.371581	0.231009	1	-0.541811	0.975904	0.475008	-1.28578	0.0661653	0.957645	0.13243	0.0422164	0.988581	-0.118659	0.000938303	1	-0.00291538	16.9895	17.678	17.7851	17.8613	18.2753	17.5456	17.9037	17.7335	28	4	4	4	4	3	3	3	3
Q9JMB0	Gkap1	G kinase-anchoring protein 1	0.691557	1	-0.613511	1.35526	1	-0.833296	0.256163	1	-0.223295	0.610031	1	0.58092	0.0770192	1	0.0738211	0.12507	1	0.138231	0.206047	0.846039	0.221211	1.06368	0.734059	-0.97322	1.5157	0.861814	-0.685906	0.132751	1	0.119094	14.6689	13.953	14.009	14.6266	14.4094	14.6676	14.7223	14.4999	18	3	2	4	3	2	1	1	2
Q9JMA2	Qtrt1	Queuine tRNA-ribosyltransferase catalytic subunit 1	0.835783	1	0.397702	0.309955	1	0.108181	0.648954	1	0.260891	1.12119	1	-0.410235	0.276263	1	-0.250619	0.711503	1	-0.354546	1.13238	0.547598	-0.437541	0.702111	0.768647	0.370395	0.0976849	0.978203	-0.0787423	0.061634	1	0.0439	17.1979	17.5956	17.3061	17.4588	17.6354	17.2252	17.3848	17.2809	28	4	4	4	4	3	3	3	3
Q9JMA1	Usp14	Ubiquitin carboxyl-terminal hydrolase 14	0.605327	1	0.156144	0.0737262	1	0.0291243	0.362316	0.999512	-0.122598	0.433351	1	-0.0892741	0.625362	1	-0.161771	0.423353	1	-0.120407	0.0530245	0.971587	0.0216432	1.73021	0.73654	0.267061	0.776873	0.912546	0.212539	0.280344	1	0.106962	21.0718	21.2279	21.1009	20.9492	21.0502	20.9609	20.8884	20.9297	28	4	4	4	4	3	3	3	3
Q9JM96	Cdc42ep4	Cdc42 effector protein 4	0.204382	1	0.13879	0.145913	1	0.0741925	0.088766	1	0.0535674	0.500197	1	0.249277	0.184889	1	0.110675	0.470604	1	0.260941	0.0468983	0.965547	-0.035721	0.228363	0.899304	-0.146208	0.204108	0.972272	-0.072203	0.307249	1	-0.179173	16.8717	17.0105	16.9459	16.9252	16.9074	17.1567	17.0181	17.1683	28	4	4	4	4	3	3	3	3
Q9JM76	Arpc3	Actin-related protein 2/3 complex subunit 3	0.62533	1	0.0921664	0.415384	1	-0.0577106	1.01859	1	0.130776	0.0688901	1	0.02565	0.468238	1	-0.116355	0.291557	1	0.0710278	0.172142	0.948932	-0.0351961	0.101723	0.968812	0.0313203	0.100333	0.991681	0.0234485	0.00113041	1	-0.000349998	21.2438	21.3359	21.1861	21.3746	21.279	21.3046	21.1626	21.35	28	4	4	4	4	3	3	3	3
Q9JM62	Reep6	Receptor expression-enhancing protein 6	0.25747	1	-0.167143	0.708066	1	-0.463172	0.814084	1	-1.00802	0.53062	1	-0.954307	0.478811	1	-0.683293	0.115636	1	-0.2331	0.518683	0.700249	0.468074	1.02389	0.752928	1.25524	0.652439	0.92842	0.688194	0.184023	1	-0.516119	16.2841	16.4686	16.1391	16.3116	16.7644	16.138	15.9106	16.6969	14	3	2	3	2	1	1	1	1
Q9JM52	Mink1	Misshapen-like kinase 1	0.0244006	1	-0.0174108	0.172179	1	0.107006	0.54994	1	-0.277731	1.12162	1	-0.331071	1.61033	1	-0.411801	0.427525	1	-0.192077	0.296034	0.826715	-0.199679	0.351313	0.891881	0.113982	1.40427	0.930599	0.319128	0.523568	1	-0.23033	18.8015	18.7841	18.9085	18.5238	19.0012	18.6701	18.5894	18.8091	28	4	4	4	4	3	3	3	3
Q9JM14	Nt5c	5'(3')-deoxyribonucleotidase, cytosolic type	0.0599599	1	-0.0251293	0.0794922	1	-0.0421872	1.20035	1	-0.243463	0.107485	1	-0.0585798	0.0772167	1	0.0571963	0.0844404	1	0.0504011	0.923788	0.633842	0.342724	1.20926	0.728048	0.376174	0.414127	0.921382	0.24334	0.154338	1	-0.0459309	18.3308	18.3056	18.2886	18.0873	17.988	17.9295	18.0452	18.0384	28	4	4	4	4	3	3	3	3
Q9JM13	Rabgef1	Rab5 GDP/GTP exchange factor	0.296936	1	0.171628	0.191352	1	-0.114564	0.36755	1	-0.249004	0.399623	1	0.307732	0.224576	1	0.16181	0.420931	1	0.260452	0.63448	0.661053	0.45311	0.707029	0.78088	0.317006	0.542748	0.929843	0.176736	0.0891497	1	-0.0766006	17.7583	17.93	17.6438	17.5093	17.3052	17.6129	17.467	17.5657	28	4	4	4	4	3	3	3	3
Q9JLZ3	Auh	Methylglutaconyl-CoA hydratase, mitochondrial	0.0615961	1	-0.0446458	0.0129762	1	0.00834608	1.053	1	0.281044	0.0877955	1	-0.0173728	0.0439227	1	-0.0107956	0.114368	1	-0.0344238	0.719718	0.728612	-0.249079	0.468193	0.818485	-0.276352	0.492647	0.917138	-0.229938	0.0149787	1	0.00419426	18.8682	18.8236	18.8766	19.1493	19.1173	19.0999	19.1065	19.0829	28	4	4	4	4	3	3	3	3
Q9JLV6	Pnkp	Bifunctional polynucleotide phosphatase/kinase	0.777277	1	1.10636	0.303592	1	0.566224	0.410789	1	0.598131	0.11175	1	0.143429	0.20373	1	-0.255404	1.05816	1	0.761167	0.118946	0.897506	-0.189208	0.489984	0.756852	0.773726	0.32129	0.910146	0.63242	0.467194	1	-0.673354	15.024	16.7103	16.3756	15.7742	NaN	16.0719	NaN	15.7846	13	2	2	2	3	0	1	0	3
Q9JLV5	Cul3	Cullin-3	0.100916	1	0.0440135	0.156013	1	0.0732574	0.12836	0.999629	-0.0480118	0.560885	1	-0.146634	0.730976	1	-0.225274	0.837243	1	-0.169009	0.503961	0.797267	-0.172197	0.0432404	0.987794	0.0184506	0.272876	0.948469	0.126335	0.0359023	1	0.0115538	19.6593	19.7033	19.7325	19.6113	19.8315	19.6848	19.6062	19.6625	28	4	4	4	4	3	3	3	3
Q9JLV1	Bag3	BAG family molecular chaperone regulator 3	0.191545	1	0.352428	0.187801	1	0.283543	0.102392	1	0.138718	0.415706	1	0.532706	0.245553	1	0.323575	0.586783	1	0.675932	0.100267	0.912532	0.169557	0.00473996	0.997192	-0.0107209	0.0845498	0.974703	0.129525	0.567584	1	-0.571938	16.4774	16.8299	16.761	16.6162	16.3079	16.8406	16.6315	16.9838	28	4	4	4	4	3	3	3	3
Q9JLT4	Txnrd2	Thioredoxin reductase 2, mitochondrial	0.0455841	1	0.0153928	0.102847	1	-0.0192876	0.687791	1	0.117851	0.288997	1	-0.0981598	0.0174493	1	-0.00886281	0.0385476	1	-0.0233014	0.065205	0.971409	0.0189627	0.383305	0.86968	0.132515	0.022782	1	0.00853793	0.172801	1	0.0921502	18.0921	18.1075	18.0729	18.21	18.0732	17.975	18.0643	18.0499	28	4	4	4	4	3	3	3	3
Q9CPP6	Ndufa5	NADH dehydrogenase [ubiquinone] 1 alpha subcomplex subunit 5	0.75707	1	-0.138376	0.923311	1	-0.138558	1.072	1	0.173341	0.528954	1	0.175334	1.30683	1	0.123781	0.339299	1	0.179799	2.7855	0.642572	0.206279	0.277398	0.912467	-0.10743	0.245876	0.972607	-0.0560605	0.106636	1	0.0643559	19.5716	19.4332	19.433	19.7449	19.3653	19.5407	19.4891	19.5451	28	4	4	4	4	3	3	3	3
Q9JLQ2	Git2	ARF GTPase-activating protein GIT2	0.170762	1	-0.338523	0.0532956	1	0.0526328	0.14474	1	-0.0927911	0.120915	1	-0.212757	0.136903	1	0.125381	0.0540478	1	-0.0410277	0.420615	0.790715	0.204082	0.0256808	0.983359	0.0783159	0.106284	0.972779	0.131334	0.272407	1	0.244153	17.0358	17.4515	17.0884	16.943	16.8317	16.6189	16.9571	16.7906	27	4	3	4	4	3	3	3	3
Q9JLQ0	Cd2ap	CD2-associated protein	0.40508	1	-0.695203	0.022476	1	0.0787253	0.42609	1	-0.863902	0.329823	1	0.244352	0.0593863	1	-0.060421	0.145356	1	-0.131971	0.655491	0.570857	-0.726494	1.07901	0.736976	-1.66605	0.166987	0.936528	-0.587348	0.530623	1	-1.48597	17.301	17.1557	18.4412	17.127	18.0275	18.2718	17.9671	17.8955	25	4	3	3	3	3	3	3	3
Q9JLN9	Mtor	Serine/threonine-protein kinase mTOR	0.98187	1	0.110147	0.555448	1	-0.0735688	0.155568	1	-0.035677	0.0754073	1	0.0330995	0.285688	1	-0.0968075	0.327128	1	0.0525958	0.914348	0.851435	0.0803847	0.508606	0.840266	0.157432	0.33993	0.951743	0.103623	0.121735	1	0.0427308	18.1429	18.253	18.0693	18.1072	18.0625	18.0956	17.9657	18.1151	28	4	4	4	4	3	3	3	3
P59235	Nup43	Nucleoporin Nup43	0.268502	1	-0.148074	0.217608	1	-0.131288	1.82447	1	-0.350745	0.192243	1	-0.094394	0.130816	1	0.0920989	0.295368	1	0.120984	2.78378	0.44661	0.434789	0.577156	0.77946	0.381109	0.241467	0.933337	0.211402	0.0735686	1	-0.0455685	17.5223	17.3742	17.391	17.1716	17.0875	16.9931	17.1796	17.2085	28	4	4	4	4	3	3	3	3
Q9JLM4	Zmym3	Zinc finger MYM-type protein 3	0.055315	1	-0.0220127	0.130469	1	0.0560288	1.89161	1	-0.678175	0.294154	1	0.134647	0.164661	1	0.0944106	0.997494	1	-0.388802	0.5257	0.766764	0.21571	0.173735	0.948126	0.0590509	0.415277	0.926988	0.177329	0.121194	1	-0.0856123	16.7467	16.7247	16.8027	16.0685	16.531	16.6656	16.6254	16.1422	28	4	4	4	4	3	3	3	3
Q9JLJ2	Aldh9a1	4-trimethylaminobutyraldehyde dehydrogenase	0.18139	1	0.0853176	0.41271	1	-0.155095	0.000155631	0.999866	-8.72612e-05	0.184872	1	0.056186	0.0560326	1	0.0158361	0.460582	1	0.100136	1.1001	0.59827	0.350872	1.07696	0.735119	0.380004	0.589756	0.921002	0.179941	0.527137	1	0.259771	19.8166	19.9019	19.6615	19.8165	19.4657	19.5219	19.4816	19.5659	28	4	4	4	4	3	3	3	3
Q9JLI8	Sart3	Squamous cell carcinoma antigen recognized by T-cells 3	0.272622	1	-0.110909	0.227889	1	-0.0869031	1.64088	1	-0.505922	0.0415818	1	-0.0248864	0.056846	1	-0.0469208	0.162754	1	-0.106601	0.248245	0.865511	0.123943	0.0808007	0.968096	0.0379203	0.141866	0.974327	0.0839605	0.233417	1	-0.112476	18.6495	18.5386	18.5626	18.1436	18.5256	18.5007	18.4786	18.419	28	4	4	4	4	3	3	3	3
Q99P47	Cntnap4	Contactin-associated protein-like 4	0.381047	1	-0.882076	0.695807	1	-0.51028	0.762791	1	-1.01105	0.370939	1	0.491344	0.0956506	1	0.226992	0.235374	1	0.352392	2.75844	0.218	2.01287	0.202392	0.848892	0.639454	0.81713	0.914212	1.2756	0.144762	1	0.41059	19.0118	18.1298	18.5015	18.0008	16.999	17.4903	17.2259	17.3513	28	4	4	4	4	3	3	3	3
Q9JLC8	Sacs	Sacsin	0.529771	1	0.627731	0.807953	1	0.595239	0.548051	1	0.517699	0.349986	1	-0.816245	0.17759	1	-0.552855	0.198122	1	-0.589788	1.11125	0.403308	-1.76791	0.189725	0.871308	-0.323934	0.362803	0.91609	-0.619816	0.11383	1	-0.264549	21.7083	22.336	22.3035	22.226	23.4762	22.66	22.9234	22.8864	28	4	4	4	4	3	3	3	3
Q9JLC4	Sorcs1	VPS10 domain-containing receptor SorCS1	0.440328	1	-0.418107	0.67372	1	-1.13163	0.190854	0.996886	-0.184439	0.342878	1	0.97052	0.401942	1	1.08632	0.360229	1	0.972804	0.392341	0.710939	0.875077	0.419011	0.791022	-0.51355	0.661623	0.87549	-1.34288	0.320574	1	-0.388659	16.9196	16.8322	17.1436	17.063	17.1596	17.0151	17.1309	17.0173	23	4	3	2	3	2	3	3	3
Q9JLB2	Mpp5	MAGUK p55 subfamily member 5	0.0526651	1	-0.130269	0.171006	1	0.330113	0.155903	0.996999	-0.293074	0.72823	1	0.410436	0.159488	1	0.0974407	0.0382495	1	-0.0252431	0.232078	0.819653	-0.346348	0.452552	0.767601	-0.887053	0.0583569	0.984521	-0.113676	0.291972	1	-0.58362	17.5805	17.4502	17.9106	17.2874	17.9268	18.3373	18.0243	17.9016	28	4	4	4	4	3	3	3	3
Q9JLB0	Mpp6	MAGUK p55 subfamily member 6	0.0452942	1	0.0410719	0.208375	1	0.1149	0.0669659	1	-0.04146	0.363364	1	0.114412	0.0556949	1	-0.0253906	0.0959093	1	-0.0356471	0.207492	0.886109	-0.101647	0.201974	0.898542	-0.174986	0.0623642	0.990934	0.0386437	0.0914209	1	-0.0668588	19.3235	19.3645	19.4384	19.282	19.4251	19.5395	19.3997	19.3895	28	4	4	4	4	3	3	3	3
P62264	Rps14	40S ribosomal protein S14	0.238632	1	-0.0572829	0.320588	1	0.0829835	0.630231	0.999035	0.0545902	0.345274	1	0.0721664	0.783177	1	0.133731	0.938295	1	0.182475	2.74005	0.621391	0.216425	0.270442	0.924002	0.0869754	0.533071	0.929739	0.165677	0.276203	1	0.0712285	22.6678	22.6105	22.7508	22.7224	22.4513	22.5235	22.5851	22.6338	28	4	4	4	4	3	3	3	3
Q9JL56	Gde1	Glycerophosphodiester phosphodiesterase 1	0.813718	1	0.283201	0.399667	1	0.121081	0.686165	1	0.187344	0.162603	1	-0.026919	0.0615654	1	-0.0207024	0.375815	1	-0.051899	0.615732	0.761478	0.201607	1.75063	0.737284	0.511726	1.6378	0.891653	0.34339	2.32269	1	0.432561	18.4446	18.7278	18.5657	18.632	18.243	18.2161	18.2223	18.1911	28	4	4	4	4	3	3	3	3
Q9JL35	Hmgn5	High mobility group nucleosome-binding domain-containing protein 5	0.199483	1	0.254313	0.413813	1	0.284835	0.017289	0.998965	0.0208459	0.0607565	1	0.0555827	0.0311561	1	-0.0265067	0.428429	1	0.315776	0.360843	0.782248	-0.271602	0.0443269	0.971041	-0.0728716	0.0474091	0.992418	0.039739	0.267407	1	-0.345768	14.8029	15.0573	15.0878	14.8238	15.0745	15.1301	15.048	15.3903	28	4	4	4	4	3	3	3	3
Q9JL04	Fmn2	Formin-2	0.179815	1	-0.204562	0.00492995	1	-0.00475121	0.937294	1	-0.449182	0.637908	1	0.826927	0.120088	1	0.191008	0.119973	1	0.293886	0.657403	0.581396	0.690758	0.265783	0.839651	-0.340731	0.620132	0.918956	0.494999	0.27286	1	0.423178	14.952	15.0807	14.9473	14.5028	14.2613	15.0882	14.4523	14.5551	27	4	3	4	4	3	3	3	3
Q9JKZ2	Slc5a3	Sodium/myo-inositol cotransporter	0.100191	1	0.144639	0.360001	1	-0.610787	0.448661	1	-0.761978	0.463699	1	0.929158	0.0232732	1	0.0618076	0.0136567	1	0.0433814	0.159322	0.851652	0.321865	0.341957	0.819535	-0.462655	0.158085	0.947772	-0.35073	0.480106	1	-1.15455	16.5708	16.3782	16.6418	17.3938	16.6725	16.8408	16.3073	16.6261	19	3	4	2	1	2	3	2	2
Q9JKY5	Hip1r	Huntingtin-interacting protein 1-related protein	0.253918	1	-0.295713	0.763419	1	-0.60275	0.00963618	0.997776	-0.00731945	0.140977	1	0.109241	0.127375	1	0.0681534	0.71704	1	0.17716	0.500175	0.742232	0.314929	0.0580803	0.963053	-0.0900262	0.384125	0.910627	-0.355975	0.18787	1	0.0853596	18.0001	17.7044	17.3974	17.9928	17.6852	17.7944	17.7533	17.8624	28	4	4	4	4	3	3	3	3
P61620	Sec61a1	Protein transport protein Sec61 subunit alpha isoform 1	0.6683	1	0.415871	0.59423	1	-0.255352	0.0398713	0.99953	-0.0194168	0.624736	1	0.256648	0.808999	1	0.286526	0.496291	1	0.251618	2.73566	0.181889	0.945985	1.58451	0.680225	1.10521	0.869376	0.9102	0.404108	1.07579	1	0.63933	18.4786	18.8945	18.2232	18.4592	17.5326	17.7892	17.8191	17.7842	28	4	4	4	4	3	3	3	3
Q9JKX6	Nudt5	ADP-sugar pyrophosphatase	0.385146	1	0.172481	0.323512	1	0.164407	0.501105	1	0.1964	0.162815	1	0.072979	0.210207	1	-0.121201	0.35536	1	-0.194681	0.716256	0.687237	-0.335383	0.725917	0.7937	-0.235882	0.0790896	0.988023	-0.0497761	0.188022	1	-0.084074	18.4243	18.5968	18.5887	18.6207	18.7597	18.8327	18.6385	18.565	28	4	4	4	4	3	3	3	3
Q9JKW0	Arl6ip1	ADP-ribosylation factor-like protein 6-interacting protein 1	0.551354	1	0.20987	0.1633	1	0.0882435	0.330333	1	-0.152911	0.0781011	1	-0.0687021	0.412078	1	-0.271446	0.220541	1	-0.165233	0.0399799	0.970417	0.0310904	0.744657	0.783784	0.309662	0.915774	0.921882	0.39078	0.0525091	1	-0.037641	20.2135	20.4234	20.3018	20.0606	20.1824	20.1137	19.911	20.0172	28	4	4	4	4	3	3	3	3
Q9JKV1	Adrm1	Proteasomal ubiquitin receptor ADRM1	0.197932	1	0.0874076	0.00337448	1	-0.00187397	0.0725429	0.997523	-0.0301743	0.338303	1	0.211266	0.334465	1	0.251334	0.030529	1	-0.0204442	0.165911	0.908912	-0.0864787	0.41171	0.833151	-0.210337	0.566095	0.917934	-0.339687	0.00339016	1	0.00186777	18.4679	18.5553	18.466	18.4377	18.5543	18.7656	18.8057	18.5339	28	4	4	4	4	3	3	3	3
Q9JKS5	Habp4	Intracellular hyaluronan-binding protein 4	0.0282701	1	-0.0468955	0.0246544	1	-0.0320587	0.0405396	0.997171	-0.0730536	0.106824	1	0.159848	0.634208	1	-0.535106	0.0600407	1	0.0823482	0.621699	0.589749	0.749699	0.402161	0.787238	0.542955	2.38503	0.568667	1.25275	0.229394	1	0.456689	16.8739	16.827	16.8419	16.8009	16.1242	16.2841	15.5891	16.2066	28	4	4	4	4	3	3	3	3
Q9JKR6	Hyou1	Hypoxia up-regulated protein 1	0.0655893	1	0.0347862	0.444646	1	-0.170085	0.743847	1	0.183951	0.300699	1	-0.0584024	0.127633	1	-0.0256926	0.0305283	1	-0.0106214	0.53873	0.789316	0.176256	0.714612	0.789821	0.269444	0.0751057	0.992464	0.0318635	2.10431	1	0.277173	20.8179	20.8527	20.6478	21.0019	20.6417	20.5833	20.616	20.631	28	4	4	4	4	3	3	3	3
Q9JKP5	Mbnl1	Muscleblind-like protein 1	0.249219	1	0.299191	0.0284361	1	-0.0372062	0.330049	1	-0.349654	0.23992	1	0.25516	0.28737	1	0.312401	0.3276	1	-0.337374	0.0207738	0.98091	-0.0235995	0.0122428	0.993416	0.020432	0.296976	0.925351	-0.373206	0.0863102	1	-0.15528	17.8602	18.1594	17.823	17.5106	17.8838	18.139	18.1962	17.5465	28	4	4	4	4	3	3	3	3
Q9JKN6	Nova1	RNA-binding protein Nova-1	0.451938	1	0.136547	0.0196767	1	0.00972795	0.204836	1	0.106467	0.122792	1	-0.0754439	0.0041526	1	-0.00279744	0.0366403	1	0.0230115	0.377836	0.807346	0.185042	1.54864	0.73181	0.397033	0.521408	0.919523	0.197567	0.45774	1	0.290528	20.5396	20.6762	20.5494	20.6461	20.3546	20.2792	20.3518	20.3776	28	4	4	4	4	3	3	3	3
Q9JKN1	Slc30a7	Zinc transporter 7	0.600444	1	1.18248	0.466501	1	0.930494	0.0366807	0.997484	0.123644	0.0927423	1	-0.0660699	0.877841	1	-1.76697	0.418304	1	0.190596	0.187444	0.830699	-0.505187	0.899699	0.722075	0.74336	1.37014	0.677778	2.19228	0.174638	1	-0.533797	18.0633	18.3771	18.1251	18.0883	17.6998	17.6337	17.581	17.8904	24	3	4	4	3	3	3	1	3
Q9JKL4	Ndufaf3	NADH dehydrogenase [ubiquinone] 1 alpha subcomplex assembly factor 3	0.050121	1	0.0824103	0.128274	1	0.201699	0.29109	1	-0.327724	0.0856803	1	-0.364851	0.775917	1	-1.69961	0.278832	1	-0.594963	0.343975	0.748138	-0.498602	0.013234	0.992198	-0.0513409	0.736866	0.893886	1.40271	0.317374	1	-0.588956	16.1991	16.4132	16.7314	16.3867	17.1614	17.4327	NaN	16.9724	16	3	3	3	2	2	2	0	1
Q9JKK7	Tmod2	Tropomodulin-2	0.0461029	1	0.0183544	0.556978	1	-0.197245	0.0932406	1	0.0392694	0.0586607	1	-0.0217113	0.196344	1	0.0714868	0.254255	1	0.0537148	0.683389	0.837404	0.107053	0.341652	0.86674	0.147119	0.312703	0.930987	-0.161679	0.175981	1	0.105829	20.1539	20.1722	19.9566	20.1931	20.0468	20.0251	20.1183	20.1005	28	4	4	4	4	3	3	3	3
Q9JKK1	Stx6	Syntaxin-6	0.698105	1	0.214965	1.1864	1	0.308882	1.07821	1	0.260001	0.211919	1	0.0422637	0.243636	1	0.0724977	0.882443	1	0.144968	0.104705	0.950316	-0.0400575	0.466307	0.861323	0.132644	0.729463	0.908883	0.196327	0.429006	1	0.0999627	17.7752	17.9901	18.0841	18.0352	17.8152	17.8575	17.8877	17.9602	28	4	4	4	4	3	3	3	3
Q9JKF7	Mrpl39	39S ribosomal protein L39, mitochondrial	1.02153	1	0.150229	0.379186	1	0.176719	0.503572	1	0.220585	0.0331126	1	0.0234966	0.137799	1	0.0930271	0.301739	1	0.169556	0.118699	0.935807	-0.0635727	0.269188	0.933853	0.0631596	0.027414	1	0.0201193	0.0829698	1	-0.0675635	17.7194	17.8697	17.8961	17.94	17.783	17.8065	17.876	17.9526	28	4	4	4	4	3	3	3	3
Q9JKF6	Nectin1	Nectin-1	0.0139042	1	0.00986195	0.258086	1	-0.138052	0.0365948	0.999369	0.0224285	0.200081	1	-0.0917753	0.511309	1	-0.193319	0.0701823	1	-0.0394459	0.542175	0.739614	0.284273	0.888438	0.746082	0.385911	0.978341	0.905096	0.339541	0.559203	1	0.274095	19.2136	19.2234	19.0755	19.236	18.9293	18.8375	18.736	18.8899	28	4	4	4	4	3	3	3	3
Q9JKF1	Iqgap1	Ras GTPase-activating-like protein IQGAP1	0.115425	1	0.210933	0.268035	1	0.392044	0.145574	1	0.229238	0.435224	1	0.317085	0.144195	1	0.155037	0.307683	1	0.194629	0.358109	0.742374	-0.505477	0.455284	0.780605	-0.611629	0.207221	0.936936	-0.26847	0.385225	1	-0.502553	17.7792	17.9902	18.1713	18.0085	18.2847	18.6018	18.4397	18.4793	28	4	4	4	4	3	3	3	3
Q9JKD3	Scamp5	Secretory carrier-associated membrane protein 5	0.091809	1	-0.0952935	0.0200251	1	-0.0332451	0.0543239	1	-0.0557656	0.11371	1	-0.0845737	0.521504	1	-0.557419	0.10742	1	-0.0459417	0.194004	0.867205	0.147318	0.125347	0.928403	0.136599	0.407373	0.91907	0.671493	0.00313019	1	0.00382805	20.3951	20.2998	20.3619	20.3393	20.2478	20.1632	19.6904	20.2018	28	4	4	4	4	3	3	3	3
Q9JKC8	Ap3m1	AP-3 complex subunit mu-1	0.168535	1	-0.132517	0.651762	1	-0.282961	0.325943	1	0.163944	0.00897797	1	-0.00755819	0.138351	1	0.114577	0.000409114	1	-0.000115712	0.329812	0.840406	0.149723	0.0218233	0.989826	0.0247634	0.350491	0.933085	-0.247815	0.810301	1	0.38464	19.0215	18.889	18.7385	19.1854	18.8717	18.8642	18.9863	18.8716	28	4	4	4	4	3	3	3	3
Q9JKC6	Cend1	Cell cycle exit and neuronal differentiation protein 1	0.339231	1	0.219697	0.0282488	1	-0.0249028	0.01115	0.996939	0.00919771	0.160459	1	-0.0677598	0.368949	1	-0.0524165	0.168068	1	-0.079099	0.0482945	0.971438	0.0243324	0.447512	0.81251	0.31179	0.0574515	0.989488	0.051846	0.15973	1	0.168325	20.4895	20.7092	20.4646	20.4987	20.4652	20.3974	20.4128	20.3861	28	4	4	4	4	3	3	3	3
Q9JKB3	Ybx3	Y-box-binding protein 3	0.0963328	1	-0.0562239	0.0430886	1	0.03404	0.600126	1	0.251449	0.124966	1	-0.156676	0.082258	1	-0.0807273	0.133974	1	-0.128595	0.103528	0.93497	-0.0889713	0.0114101	0.993816	0.0114808	0.0289531	1	0.0257959	0.296913	1	0.171627	18.2488	18.1925	18.2828	18.5002	18.3377	18.1811	18.257	18.2091	28	4	4	4	4	3	3	3	3
Q9JKB1	Uchl3	Ubiquitin carboxyl-terminal hydrolase isozyme L3	0.152428	1	0.103163	0.353376	1	-0.173367	0.112617	0.997671	-0.0655351	0.323779	1	0.123329	0.0837331	1	0.0229282	0.101191	1	0.0352478	0.979938	0.556449	0.458365	0.897701	0.734443	0.438199	1.05317	0.922588	0.26207	0.803061	1	0.324519	20.7168	20.82	20.5435	20.6513	20.2585	20.3818	20.2814	20.2937	28	4	4	4	4	3	3	3	3
Q9JK81	Myg1	UPF0160 protein MYG1, mitochondrial	0.0995986	1	0.07095	0.202813	1	0.136298	0.532503	1	-0.228419	0.388849	1	0.147637	0.0426471	1	0.0205847	0.0253038	1	0.0140146	0.174553	0.899535	0.100877	0.0326522	0.988017	0.0241904	0.350445	0.927924	0.216591	0.0897685	1	-0.0493546	18.8671	18.9381	19.0034	18.6387	18.7662	18.9139	18.7868	18.7803	28	4	4	4	4	3	3	3	3
Q9JK48	Sh3glb1	Endophilin-B1	0.13961	1	0.0304112	0.653247	1	0.126886	0.376973	0.999643	0.083169	0.85139	1	-0.138486	0.75949	1	-0.184851	0.242029	1	-0.0445684	0.255157	0.91075	-0.0635866	0.887265	0.86233	0.105311	1.20528	0.918727	0.248151	0.397314	1	0.0917015	20.2908	20.3213	20.4177	20.374	20.3544	20.2159	20.1696	20.3099	28	4	4	4	4	3	3	3	3
Q9JK23	Psmg1	Proteasome assembly chaperone 1	0.430952	1	-0.109951	0.748186	1	0.122549	0.597694	1	-0.215405	0.637268	1	0.299339	0.158114	1	0.0691255	0.290029	1	-0.0826791	0.6272	0.812191	0.132897	0.649078	0.787698	-0.276393	0.647951	0.918273	0.18632	0.00339348	1	-0.00263453	17.5594	17.4495	17.682	17.344	17.4265	17.7259	17.4956	17.3438	28	4	4	4	4	3	3	3	3
Q9JJZ4	Ube2j1	Ubiquitin-conjugating enzyme E2 J1	0.0162112	1	0.0602579	0.03196	1	-0.125973	0.820099	1	-1.55748	1.03014	1	-3.8865	1.07033	1	-4.18869	0.968797	1	-3.65934	0.587734	0.53085	-2.33201	0.747454	0.720923	1.61475	0.639224	0.875776	1.73071	0.110455	1	-0.118249	18.0594	18.1196	17.9334	16.5019	20.3914	16.5049	16.2027	16.732	28	4	4	4	4	3	3	3	3
P62307	Snrpf	Small nuclear ribonucleoprotein F	0.320648	1	0.13191	0.390078	1	-0.246785	0.108261	1	0.0435271	0.316206	1	0.159103	0.0502637	1	0.0268523	0.145033	1	0.100714	2.71988	0.197509	0.829663	1.75823	0.682553	0.802471	0.804349	0.914703	0.556026	1.1072	1	0.64522	20.1117	20.2436	19.8649	20.1552	19.282	19.4411	19.3088	19.3827	28	4	4	4	4	3	3	3	3
Q9JJY3	Smpd3	Sphingomyelin phosphodiesterase 3	0.828397	1	-0.285021	0.601229	1	-0.44075	0.419103	1	-0.203812	0.0452853	1	0.0715084	0.101946	1	0.16301	0.0559671	1	-0.0805251	0.21372	0.843341	0.213145	0.184754	0.917946	-0.143385	0.332242	0.918233	-0.390615	0.419861	1	0.291524	18.66	18.375	18.2193	18.4562	18.4469	18.5184	18.6099	18.3664	28	4	4	4	4	3	3	3	3
Q921N7	Tmem70	Transmembrane protein 70, mitochondrial	0.0869397	1	0.0505166	0.342731	1	-0.16032	0.563592	1	-0.573846	2.16003	1	1.22779	0.553105	1	0.620845	1.19164	1	0.898603	2.71143	0.15248	1.19203	0.0199407	0.992257	0.0147496	0.411347	0.91451	0.410864	0.164289	1	-0.333141	15.7177	15.9094	15.7115	15.5677	NaN	15.7937	NaN	16.0047	16	4	3	3	3	0	2	0	1
Q9JJU8	Sh3bgrl	SH3 domain-binding glutamic acid-rich-like protein	0.10565	1	0.0750008	0.0783049	1	0.0587807	0.0779269	1	-0.0370731	0.570909	1	0.105032	0.490515	1	0.103762	1.3434	1	0.241224	1.19899	0.657402	0.268462	0.33949	0.836844	0.238431	0.2994	0.930889	0.22348	0.0276139	1	0.018846	20.8145	20.8895	20.8733	20.7774	20.5461	20.6511	20.6498	20.7873	28	4	4	4	4	3	3	3	3
Q9JJT9	Phax	Phosphorylated adapter RNA export protein	0.0306666	1	0.0261812	0.291618	1	0.210248	0.13609	1	0.0368333	0.0236324	1	0.0148106	1.09306	1	0.204559	0.44753	1	0.11303	1.22402	0.623271	0.291738	0.346911	0.827333	0.303109	0.370881	0.920049	0.297427	0.730567	1	0.157206	16.9285	16.9547	17.1388	16.9653	16.6368	16.6516	16.8413	16.7498	28	4	4	4	4	3	3	3	3
Q9JJR8	Tmem9b	Transmembrane protein 9B	0.284015	1	-0.101494	0.525337	1	-0.161942	0.706955	1	0.207988	0.452552	1	0.210282	0.267873	1	0.159841	0.593024	1	0.261948	0.372895	0.825413	0.16402	0.421394	0.85728	-0.147756	0.373764	0.932171	-0.157763	0.105143	1	0.0494919	18.1703	18.0688	18.0083	18.3782	18.0062	18.2165	18.1661	18.2682	28	4	4	4	4	3	3	3	3
Q9JJL8	Sars2	Serine--tRNA ligase, mitochondrial	1.24226	1	0.362191	0.684013	1	0.13438	1.27358	1	0.351425	0.103655	1	0.0652122	0.44829	1	0.281874	0.224529	1	0.0997626	0.287363	0.858893	-0.115878	0.381137	0.846005	0.181101	0.646602	0.91593	-0.263372	0.181969	1	0.0901074	16.5608	16.9229	16.6951	16.9122	16.6766	16.7418	16.9585	16.7764	28	4	4	4	4	3	3	3	3
Q9JJK2	Lancl2	LanC-like protein 2	0.924972	1	0.30996	0.0120645	1	-0.00459719	0.357109	0.999409	0.123958	0.0688201	1	0.0154902	0.0539506	1	-0.0115674	0.0139217	1	0.00504684	0.291314	0.904595	0.0650071	0.92523	0.749708	0.359477	0.208439	0.971627	0.0719773	0.327081	1	0.183176	19.612	19.922	19.6074	19.736	19.547	19.5625	19.5354	19.552	28	4	4	4	4	3	3	3	3
Q9CQC7	Ndufb4	NADH dehydrogenase [ubiquinone] 1 beta subcomplex subunit 4	0.0694139	1	0.0295987	0.928247	1	0.147498	0.999578	1	0.149829	0.712635	1	-0.185616	0.811198	1	-0.28559	0.335271	1	-0.0814571	2.70816	0.420123	-0.492902	0.698488	0.786095	-0.277688	0.157674	0.974259	-0.0598143	1.26654	1	-0.297267	20.5426	20.5722	20.6901	20.6924	21.0355	20.8499	20.7499	20.954	28	4	4	4	4	3	3	3	3
Q9JJI8	Rpl38	60S ribosomal protein L38	0.109309	1	0.11074	0.702625	1	0.412995	0.422706	1	-0.262083	0.000406932	1	0.000380834	0.395801	1	-0.265355	0.126181	1	0.112893	0.235514	0.843449	0.18566	0.305065	0.83451	0.296019	1.6398	0.777407	0.86401	0.0787242	1	-0.0765257	22.3019	22.4126	22.7149	22.0398	22.1162	22.1166	21.8509	22.2291	28	4	4	4	4	3	3	3	3
Q9JJG0	Tacc2	Transforming acidic coiled-coil-containing protein 2	0.1145	1	-0.0714951	0.0529269	1	0.0387955	0.186583	1	-0.144613	0.0238272	1	0.0163326	0.41584	1	-0.146186	0.042003	1	-0.0134405	0.0571335	0.959589	0.0430458	0.0774746	0.965358	-0.0447818	0.521564	0.920207	0.228027	0.0120605	1	-0.0116944	16.5521	16.4806	16.5909	16.4074	16.509	16.5253	16.3628	16.4956	28	4	4	4	4	3	3	3	3
Q9JJF9	Sppl2a	Signal peptide peptidase-like 2A	0.0325652	1	0.0453768	0.405242	1	0.272687	0.146865	0.99988	-0.115092	0.313591	1	-0.264723	0.52747	1	-0.725805	0.0590574	1	0.0508067	0.320128	0.797002	-0.268809	0.0263644	0.986471	0.0412906	0.679344	0.921656	0.729684	0.528931	1	-0.37677	17.6049	17.6503	17.8776	17.4898	17.8737	17.609	17.1479	17.9245	28	4	4	4	4	3	3	3	3
Q9JJF0	Nap1l5	Nucleosome assembly protein 1-like 5	0.408959	1	-1.01928	0.238341	1	-0.202139	0.75274	1	-0.496361	0.0325007	1	0.0372327	0.0731895	1	0.0741711	0.150813	1	-0.168797	0.803522	0.536204	0.721826	0.0955329	0.930122	-0.334685	0.849385	0.923443	0.445516	0.268274	1	0.19638	18.9134	18.9084	18.7112	18.417	18.1915	18.2288	18.2657	18.0227	27	4	3	4	4	3	3	3	3
Q9JJA4	Wdr12	Ribosome biogenesis protein WDR12	0.768028	1	0.542024	1.12862	1	0.62915	0.260945	0.999021	0.159047	0.0810972	1	0.0611852	0.0100227	1	0.00735156	0.009592	1	0.0085303	0.0711395	0.954382	-0.0491503	0.482756	0.785825	0.431689	0.886639	0.900952	0.572648	0.294035	1	0.24788	17.1667	17.7087	17.7958	17.3257	17.2158	17.277	17.2232	17.2244	28	4	4	4	4	3	3	3	3
Q9JJA2	Cog8	Conserved oligomeric Golgi complex subunit 8	0.270995	1	-0.350459	0.157528	1	-0.0573921	0.704713	1	-0.669558	0.47445	1	-0.741982	1.73435	1	-0.94199	0.373842	1	0.119291	1.04095	0.676047	0.266167	0.329023	0.807969	0.657689	2.38201	0.471111	1.15076	0.297608	1	-0.504831	17.1021	17.2735	17.0447	16.8802	16.8359	16.7558	15.8635	16.9552	24	4	3	4	3	3	2	2	3
Q9JJ80	Rpf2	Ribosome production factor 2 homolog	0.812137	1	0.597502	0.325783	1	0.300728	0.115398	1	-0.212475	0.181725	1	0.601082	0.170943	1	0.522004	0.00384453	0.999933	-0.0124105	0.482357	0.650092	0.890143	0.507125	0.743212	0.886564	0.42732	0.927568	0.668867	0.137122	1	0.392461	16.6522	17.2497	16.9529	17.0223	16.5764	17.2667	17.0501	16.9646	22	4	4	4	3	2	2	2	1
Q9JJ61	Galnt16	Polypeptide N-acetylgalactosaminyltransferase 16	1.26425	1	-0.635438	0.0353963	1	0.0400519	0.569481	1	-0.354071	0.0485156	1	0.0280539	0.702352	1	-0.387786	0.183488	1	0.146018	0.486422	0.739576	0.311663	0.802658	0.757004	-0.351829	0.858661	0.891982	0.739501	0.0282219	1	0.0278163	17.432	16.7966	17.4721	17.0779	17.1203	17.1484	16.7326	17.2664	28	4	4	4	4	3	3	3	3
Q9JJ59	Abcb9	ATP-binding cassette sub-family B member 9	0.00548346	1	-0.00381184	0.306321	1	-0.180849	0.118458	1	-0.0954931	0.740278	1	0.799091	0.536789	1	0.5878	0.829555	1	0.803246	1.07665	0.477636	0.87813	0.0957025	0.95436	0.0752268	0.142469	0.972254	0.109481	0.0256562	1	0.0305903	16.4155	16.5223	16.2346	16.32	15.9822	16.3364	16.1252	16.3406	26	4	3	4	4	2	3	3	3
Q9JJ43	Rbfox1	RNA binding protein fox-1 homolog 1	0.125913	1	-0.0836487	0.181909	1	0.144951	0.166612	1	-0.102086	0.706432	1	-0.272415	0.783755	1	-0.349009	1.22448	1	-0.42296	0.525512	0.730681	-0.324956	0.329931	0.873221	-0.13619	0.228489	0.947712	0.169004	0.751911	1	0.137827	19.2675	19.1839	19.4125	19.1654	19.5925	19.3201	19.2435	19.1695	28	4	4	4	4	3	3	3	3
Q9JJ28	Flii	Protein flightless-1 homolog	0.483138	1	0.095881	0.27515	1	0.0904641	0.174841	1	0.0517635	0.155579	1	-0.0513471	0.0719561	1	-0.0288169	0.236043	1	0.0858828	0.424389	0.841338	-0.119006	0.124858	0.969473	0.0282224	0.000578574	1	0.000275294	0.539193	1	-0.198318	17.6257	17.7215	17.7161	17.6774	17.7447	17.6933	17.7159	17.8306	28	4	4	4	4	3	3	3	3
Q9JIY5	Htra2	Serine protease HTRA2, mitochondrial	0.0116012	1	-0.00839424	0.278136	1	-0.216341	0.0901285	0.998659	-0.0581894	0.0742365	1	-0.0645161	0.174298	1	0.15003	0.699252	1	0.515089	0.080763	0.941646	0.0770156	0.30976	0.881964	0.133137	0.38744	0.917969	-0.289354	1.12981	1	-0.574369	18.1235	18.1151	17.9071	18.0653	18.0465	17.9819	18.1965	18.5616	28	4	4	4	4	3	3	3	3
Q9JIX8	Acin1	Apoptotic chromatin condensation inducer in the nucleus	0.497977	1	-0.227524	0.0197816	1	-0.0123734	0.729891	1	0.117159	0.229292	1	-0.164932	0.44045	1	-0.239272	0.00680167	1	-0.00825119	0.22781	0.886568	-0.0934763	0.204082	0.9059	-0.156068	0.189809	0.956921	0.133423	0.0156176	1	0.018199	17.507	17.2795	17.4946	17.6242	17.6005	17.4355	17.3612	17.5922	28	4	4	4	4	3	3	3	3
Q9JIX0	Eny2	Transcription and mRNA export factor ENY2	0.173654	1	0.115124	0.469194	1	0.268978	0.139869	1	0.0930128	0.238299	1	-0.102624	0.152273	1	-0.0653178	0.0165063	1	0.00427945	0.812707	0.594544	-0.471115	0.640096	0.794364	-0.253366	0.312098	0.942082	-0.136819	1.06512	1	-0.342902	17.7849	17.9001	18.0539	17.878	18.2561	18.1534	18.1907	18.2603	28	4	4	4	4	3	3	3	3
Q9JIW9	Ralb	Ras-related protein Ral-B	0.57838	1	0.291278	0.603805	1	0.263441	0.0207803	0.999531	0.0126276	0.261354	1	-0.0752951	0.534807	1	-0.192706	0.246617	1	0.0918096	0.289478	0.841617	-0.165019	0.503807	0.827779	0.201555	0.966224	0.923166	0.291128	0.424839	1	-0.139439	20.411	20.7022	20.6744	20.4236	20.576	20.5007	20.3833	20.6678	28	4	4	4	4	3	3	3	3
Q9JIS8	Slc12a4	Solute carrier family 12 member 4	0.393682	1	0.632401	0.629789	1	0.81533	0.119782	1	0.273408	0.316082	1	0.205862	0.29715	1	0.20159	0.51379	1	0.318018	0.291808	0.765892	-0.517298	0.0701171	0.958077	-0.0907586	0.161536	0.971953	0.0964417	0.238957	1	-0.560813	18.1021	18.7345	18.9174	18.3755	18.6194	18.8253	18.821	18.9374	28	4	4	4	4	3	3	3	3
Q9JIS5	Sv2a	Synaptic vesicle glycoprotein 2A	0.0176089	1	-0.0235848	0.321222	1	-0.282204	0.105461	1	0.103661	0.249371	1	-0.0895271	1.13861	1	-0.229085	0.192253	1	0.0705929	0.660282	0.62061	0.530484	0.705979	0.731473	0.596426	0.980395	0.908605	0.477365	0.814947	1	0.518047	21.0945	21.0709	20.8123	21.1982	20.5641	20.4745	20.335	20.6346	28	4	4	4	4	3	3	3	3
Q9JIQ3	Diablo	Diablo homolog, mitochondrial	0.00260536	1	-0.00214434	0.152552	1	0.068007	0.415087	1	0.18499	0.203112	1	0.207578	0.287411	1	0.234254	1.11416	1	0.644636	0.243373	0.843504	0.177449	0.0306921	0.986016	-0.0322731	0.0215666	1	0.0112027	0.819013	1	-0.315261	18.491	18.4888	18.559	18.676	18.3135	18.5211	18.5478	18.9582	28	4	4	4	4	3	3	3	3
O08810	Eftud2	116 kDa U5 small nuclear ribonucleoprotein component	0.104771	1	0.061029	1.1818	1	-0.280364	0.938271	1	0.181889	0.160014	1	0.0985686	0.0405778	1	0.0263036	0.338766	1	0.140244	2.70416	0.303119	0.606298	0.925907	0.732275	0.568758	0.66091	0.918066	0.299631	1.48273	1	0.610534	21.3334	21.3945	21.0531	21.5153	20.7271	20.8257	20.7534	20.8674	28	4	4	4	4	3	3	3	3
Q9JIK9	Mrps34	28S ribosomal protein S34, mitochondrial	0.360353	1	0.289759	0.42325	1	0.237688	0.36217	1	0.167446	0.210828	1	-0.120686	0.299073	1	-0.148647	0.228877	1	0.132552	0.121317	0.935441	-0.0647858	0.363683	0.82209	0.34566	0.526364	0.916867	0.32155	0.212053	1	-0.144838	17.1748	17.4646	17.4125	17.3423	17.2396	17.1189	17.091	17.3722	28	4	4	4	4	3	3	3	3
Q9JIK5	Ddx21	Nucleolar RNA helicase 2	0.120525	1	-0.108037	0.524495	1	0.305366	1.138	1	-0.542585	0.0363161	1	-0.0389786	0.0024144	1	0.0012811	0.827102	1	-0.379896	0.285606	0.834428	-0.182529	0.237211	0.861112	-0.251588	0.207533	0.956495	0.121556	0.47218	1	-0.305535	17.1277	17.0196	17.433	16.5851	17.3102	17.2712	17.3115	16.9303	28	4	4	4	4	3	3	3	3
Q9JII6	Akr1a1	Aldo-keto reductase family 1 member A1	0.0840354	1	0.0184245	0.676056	1	-0.131449	0.015749	0.999021	0.00391245	0.149895	1	-0.0210819	0.0729864	1	-0.00431569	0.0337204	1	-0.0073204	0.427738	0.886896	0.0696739	0.68607	0.862963	0.10918	0.269606	0.973547	-0.0574597	0.0371795	1	0.00986814	20.858	20.8764	20.7265	20.8619	20.7883	20.7672	20.784	20.781	28	4	4	4	4	3	3	3	3
Q9JII5	Dazap1	DAZ-associated protein 1	0.395279	1	0.193381	0.0357643	1	0.0257025	0.476324	1	-0.241588	0.161183	1	-0.0758489	0.264967	1	-0.035869	0.368412	1	-0.136397	0.400843	0.78917	0.222739	1.47978	0.7184	0.491968	0.784792	0.929495	0.28431	0.427782	1	0.208714	19.5709	19.7643	19.5966	19.3293	19.3482	19.2723	19.3123	19.2118	28	4	4	4	4	3	3	3	3
Q9CR26	Vta1	Vacuolar protein sorting-associated protein VTA1 homolog	0.617291	1	0.176768	0.245294	1	-0.111035	0.116289	1	0.0301185	0.82418	1	0.27929	0.611994	1	0.123936	0.0559791	1	0.0375252	2.70013	0.444576	0.433594	0.826538	0.761639	0.331072	0.392172	0.929674	0.198623	0.566631	1	0.28718	19.6574	19.8342	19.5464	19.6876	19.2239	19.5031	19.3478	19.2614	28	4	4	4	4	3	3	3	3
Q9JIG8	Praf2	PRA1 family protein 2	0.247906	1	0.188925	0.921656	1	-0.394311	0.181909	1	0.0975852	0.116486	1	0.136435	0.00329143	1	0.00315857	0.0984047	1	0.0847168	1.20381	0.47147	0.667455	0.812861	0.73344	0.719945	0.509418	0.908447	0.269985	1.04597	1	0.547549	19.011	19.2	18.6167	19.1086	18.3436	18.48	18.3467	18.4283	28	4	4	4	4	3	3	3	3
Q9JIG7	Ccdc22	Coiled-coil domain-containing protein 22	1.47378	1	0.83977	1.28175	1	0.596365	1.05617	1	0.572948	0.0987995	1	0.0533326	0.542381	1	-0.237553	0.00638612	1	0.00541751	0.500319	0.766995	-0.220276	0.79405	0.723302	0.566162	1.14475	0.92076	0.613642	0.254878	1	0.285566	16.3408	17.1805	16.9371	16.9137	16.5611	16.6144	16.3235	16.5665	28	4	4	4	4	3	3	3	3
Q9JIF7	Copb1	Coatomer subunit beta	0.158336	1	0.0501056	0.142795	1	0.0413136	0.0541073	1	-0.0140653	0.121934	1	-0.0274137	0.177026	1	-0.0487601	0.0030699	1	-0.000904083	0.369288	0.855768	-0.102084	0.082307	0.977276	-0.0245646	0.0402111	0.998991	-0.0120101	0.443976	1	-0.0600982	20.6026	20.6527	20.6439	20.5885	20.7047	20.6773	20.6559	20.7038	28	4	4	4	4	3	3	3	3
Q9JIF0	Prmt1	Protein arginine N-methyltransferase 1	0.832804	1	0.118835	0.148623	1	0.0423913	1.55598	1	-0.228181	0.0173987	1	-0.00497119	0.146252	1	0.0267315	0.629094	1	-0.236234	0.148475	0.948797	0.0370733	1.20361	0.818814	0.160879	0.197234	0.974226	0.0527331	0.638476	1	0.169906	20.5952	20.714	20.6375	20.367	20.5581	20.5531	20.5848	20.3218	28	4	4	4	4	3	3	3	3
Q9JIB4	Gtf2h2	General transcription factor IIH subunit 2	0.019978	1	-0.0455625	0.433166	1	0.489497	0.985885	1	-0.903327	0.187211	1	0.351348	0.0735714	1	0.156865	0.0265376	1	0.0583467	0.165856	0.852474	0.309804	0.0359182	0.974488	-0.087106	0.612302	0.915805	0.642436	0.551535	1	-0.670113	16.2396	16.3638	16.4366	15.1154	16.4205	16.5674	15.9834	NaN	14	3	3	3	1	1	1	2	0
Q9JIA7	Sphk2	Sphingosine kinase 2	0.111369	1	-0.0455284	0.265617	1	-0.11671	0.0994342	1	-0.0400176	0.0962245	1	0.0604954	0.272772	1	0.145805	0.0819954	1	0.0507406	0.325669	0.825681	0.183232	0.292291	0.925476	0.0772082	0.209031	0.971991	-0.0792831	0.0921544	1	0.0231156	17.2166	17.171	17.0998	17.1765	17.0333	17.0938	17.1791	17.0841	28	4	4	4	4	3	3	3	3
Q9JIA1	Lgi1	Leucine-rich glioma-inactivated protein 1	0.252373	1	0.345183	0.00661444	1	-0.00905275	0.11312	0.999133	0.15092	0.272595	1	-0.115856	0.328175	1	-0.152129	0.0444773	1	-0.0376631	0.0649844	0.949468	-0.0765049	0.298078	0.827108	0.384535	0.060922	0.987403	0.0665712	0.242513	1	0.341527	17.4279	17.7731	17.4189	17.5789	17.5044	17.3886	17.3523	17.4668	28	4	4	4	4	3	3	3	3
Q9JI90	Rnf14	E3 ubiquitin-protein ligase RNF14	0.404995	1	-0.130788	0.386462	1	-0.098125	2.34371	1	-0.376476	0.0859696	1	-0.045798	0.0533529	1	0.0297445	0.0784452	1	-0.0541948	0.919373	0.771487	0.153584	0.117178	0.951973	0.0685941	0.0467622	0.998221	0.025715	0.209645	1	0.0612111	19.4834	19.3526	19.3853	19.1069	19.3298	19.284	19.3596	19.2756	28	4	4	4	4	3	3	3	3
Q9JI78	Ngly1	Peptide-N(4)-(N-acetyl-beta-glucosaminyl)asparagine amidase	0.236261	1	0.2082	0.241869	1	0.260252	0.148435	1	-0.135509	0.780109	1	0.284166	0.982953	1	0.366075	0.44345	1	0.0922909	0.572656	0.748326	0.232489	0.146248	0.924241	0.156523	0.0907642	0.974946	0.126665	0.015992	1	0.0228972	17.2386	17.4468	17.4988	17.1031	17.0061	17.2902	17.3722	17.0984	28	4	4	4	4	3	3	3	3
Q9JI59	Jam2	Junctional adhesion molecule B	0.0575081	1	0.127394	0.0496609	1	0.118473	0.0656612	0.998243	0.147357	0.183198	1	0.18214	0.173256	1	0.179955	0.246273	1	0.302604	0.210217	0.829237	-0.357143	0.229903	0.844707	-0.411888	0.205548	0.931178	-0.418625	0.23022	1	-0.580285	17.4565	17.5839	17.575	17.6039	17.8136	17.9958	17.9936	18.1162	28	4	4	4	4	3	3	3	3
Q9JI46	Nudt3	Diphosphoinositol polyphosphate phosphohydrolase 1	0.337181	1	0.140008	0.427494	1	0.194018	0.164355	1	0.0700884	0.219167	1	0.0733732	0.2252	1	-0.0972989	0.52767	1	-0.187346	0.700136	0.711831	0.300687	1.54227	0.732488	0.367322	1.5885	0.869078	0.592004	1.73376	1	0.56644	19.9047	20.0447	20.0987	19.9747	19.604	19.6773	19.5067	19.4166	28	4	4	4	4	3	3	3	3
Q9JI39	Abcb10	ATP-binding cassette sub-family B member 10, mitochondrial	0.333618	1	0.343141	1.26315	1	1.02504	1.39914	1	0.895665	0.0134555	1	-0.0201257	0.120088	1	-0.130393	0.757449	1	0.585098	0.397833	0.739577	-0.439039	0.0575398	0.967678	-0.0757724	0.941414	0.899337	0.716394	0.174769	1	-0.0895948	15.1682	15.7575	16.1932	16.0639	15.6072	15.5871	15.4769	16.1923	27	4	3	4	4	3	3	3	3
Q9JI19	Fibp	Acidic fibroblast growth factor intracellular-binding protein	0.214786	1	-0.354262	0.217535	1	0.280155	0.0490618	1	-0.110366	0.00429066	1	0.0127014	0.135818	1	-0.422829	0.306117	1	0.800328	0.334393	0.740043	0.755293	0.262901	0.836617	0.38833	1.17434	0.821945	1.45828	0.282015	1	-0.671577	16.6224	16.0597	16.4425	16.6747	17.1083	15.9543	16.2673	16.7236	18	3	3	4	3	1	1	1	2
Q9JI11	Stk4	Serine/threonine-protein kinase 4	0.63528	1	0.450898	0.0593614	1	-0.0596194	0.0239678	1	-0.0205212	0.00691065	1	0.0109119	0.0956582	1	0.145953	0.412966	1	-0.405998	0.432767	0.739694	-0.378778	0.0472882	0.971064	0.0612078	0.546092	0.924076	-0.584351	0.0304082	1	-0.0349669	17.0287	17.4796	16.9691	17.0082	17.4075	17.4184	17.5534	17.0015	28	4	4	4	4	3	3	3	3
Q9JI10	Stk3	Serine/threonine-protein kinase 3	0.359336	1	1.02503	0.12302	1	0.379174	0.202914	1	0.582389	0.242839	1	0.227639	1.22103	1	0.627357	0.199566	1	-0.400834	0.0728878	0.935196	-0.210437	0.214343	0.839776	0.586952	0.19402	0.930868	-0.458619	0.026448	1	0.0923078	16.0715	17.7804	16.296	15.9575	15.5855	15.8131	16.2129	15.1847	24	3	2	3	4	3	3	3	3
Q9JHW4	Eefsec	Selenocysteine-specific elongation factor	0.285439	1	-0.165972	0.158969	1	-0.0862188	0.401379	1	-0.27091	0.233183	1	0.126828	0.182239	1	0.117523	0.591211	1	-0.258547	0.604605	0.725242	-0.296131	1.18741	0.719079	-0.588932	1.10225	0.871509	-0.499873	0.157138	1	-0.151915	17.2416	17.0757	17.1554	16.9707	17.5378	17.6646	17.6553	17.2792	28	4	4	4	4	3	3	3	3
Q9JHW2	Nit2	Omega-amidase NIT2	0.0325736	1	0.00889683	0.297695	1	0.0934539	0.53529	1	0.123556	0.664967	1	-0.144533	0.968165	1	-0.148371	0.0802996	1	0.0164719	0.986851	0.745806	-0.178464	0.0851054	0.976291	-0.0250346	0.173185	0.973174	0.0633607	0.254083	1	-0.0868292	20.0603	20.0692	20.1537	20.1838	20.2387	20.0942	20.0904	20.2552	28	4	4	4	4	3	3	3	3
Q9JHU9	Isyna1	Inositol-3-phosphate synthase 1	0.391199	1	-0.577982	0.126839	1	-0.185975	0.076314	1	-0.0495272	0.881986	1	-0.48304	1.51272	1	-0.67489	0.72982	1	-0.264364	0.237025	0.853723	-0.14414	0.116422	0.925296	-0.239082	0.217248	0.932256	0.344775	0.00770477	1	0.00541782	16.9562	16.9587	17.2467	16.9067	17.1004	16.6173	16.4255	16.836	26	4	3	3	4	3	3	3	3
Q9JHU4	Dync1h1	Cytoplasmic dynein 1 heavy chain 1	0.248853	1	0.0804195	0.0647744	1	-0.0322552	0.141667	0.998185	0.0559883	0.227405	1	-0.050904	0.273647	1	-0.100056	0.122615	1	0.0246296	0.259134	0.889328	-0.0841144	0.161987	0.956034	0.0472091	0.0271578	0.999771	-0.0163139	0.136973	1	-0.0628557	22.5653	22.6457	22.533	22.6212	22.6494	22.5985	22.5493	22.674	28	4	4	4	4	3	3	3	3
Q9JHS9	Cwc15	Spliceosome-associated protein CWC15 homolog	0.213373	1	0.127561	0.099543	1	0.0544224	0.0157647	0.997468	0.00733614	0.194356	1	0.165284	0.00637048	1	0.00682576	1.21024	1	-0.452512	1.09827	0.747255	0.163253	0.120402	0.933171	0.125531	0.226303	0.94124	0.21085	0.918966	1	0.512536	17.1882	17.3158	17.2426	17.1955	17.0249	17.1902	17.0318	16.5724	28	4	4	4	4	3	3	3	3
Q9JHS4	Clpx	ATP-dependent Clp protease ATP-binding subunit clpX-like, mitochondrial	0.917465	1	-0.360929	0.21152	1	-0.157807	0.00707368	0.999182	-0.00727129	0.198839	1	0.110997	0.144514	1	0.102139	0.251733	1	0.164765	0.470105	0.756984	0.258964	0.583717	0.818707	-0.212962	0.000969607	1	-0.000982285	0.0479894	1	-0.0657191	18.1841	17.8232	18.0263	18.1769	17.9252	18.0362	18.0273	18.0899	28	4	4	4	4	3	3	3	3
Q9JHS3	Lamtor2	Ragulator complex protein LAMTOR2	1.35139	1	0.352188	0.0100876	1	-0.00362206	0.595544	1	0.198057	0.142234	1	-0.0874195	0.0661006	1	-0.019804	0.191208	1	-0.0929928	0.0386239	0.977204	-0.0158606	1.00942	0.721177	0.423747	0.00117779	1	0.000321388	0.790988	1	0.381784	18.5055	18.8577	18.5019	18.7035	18.5213	18.4339	18.5015	18.4283	28	4	4	4	4	3	3	3	3
Q9JHR7	Ide	Insulin-degrading enzyme	0.158526	1	0.0792251	0.268253	1	0.11358	0.0781556	1	0.0427141	0.406975	1	-0.139196	0.605634	1	-0.20651	0.0927794	1	-0.0301418	0.591438	0.739399	-0.267709	0.120992	0.957194	-0.0492878	0.161212	0.979435	0.0523809	0.4203	1	-0.175387	20.3806	20.4598	20.4942	20.4233	20.6483	20.5091	20.4418	20.6182	28	4	4	4	4	3	3	3	3
Q9JHQ5	Lztfl1	Leucine zipper transcription factor-like protein 1	0.450666	1	0.187095	0.0877187	1	0.0394492	0.79419	1	0.119454	0.847599	1	0.355268	1.38418	1	0.656233	0.372637	1	0.117985	0.967015	0.708448	0.245868	0.117643	0.946956	0.0776949	0.751904	0.924802	-0.370917	1.7945	1	0.287179	18.553	18.7401	18.5924	18.6724	18.3071	18.6624	18.9633	18.4251	28	4	4	4	4	3	3	3	3
Q9JHP7	Poglut2	Protein O-glucosyltransferase 2	0.329823	1	-1.02453	0.0180191	1	-0.0732832	0.216624	1	-0.778945	0.77222	1	0.731048	0.082394	1	0.0855935	0.261519	1	0.324914	1.08347	0.353037	2.73356	0.431027	0.766884	0.97799	1.20155	0.6508	2.57469	0.408321	1	1.46942	18.4339	17.1546	18.0695	18.362	NaN	NaN	NaN	NaN	11	3	3	3	2	0	0	0	0
Q9JHL1	Slc9a3r2	Na(+)/H(+) exchange regulatory cofactor NHE-RF2	0.108507	1	-0.0882463	0.0237726	1	-0.0215707	0.00056518	1	-0.000487804	0.148642	1	-0.0825024	0.137524	1	-0.137253	0.0736391	1	0.0668132	0.0732411	0.94968	0.0583034	0.0672126	0.966104	0.0525594	0.172959	0.954289	0.173986	0.426411	1	-0.28813	17.5434	17.4551	17.5218	17.5429	17.4851	17.4025	17.3478	17.5519	28	4	4	4	4	3	3	3	3
Q9JHK5	Plek	Pleckstrin	0.0844726	1	0.118693	0.195082	1	0.262383	0.0393674	0.998607	-0.0520906	0.152909	1	0.294282	0.171685	1	0.388573	0.124755	1	0.217464	0.198336	0.838606	0.331015	0.103783	0.935309	0.155427	0.108131	0.971899	0.204825	0.290948	1	-0.260648	16.0376	16.1563	16.3	16.1191	16.2412	16.4619	16.7389	15.924	24	4	4	4	3	2	2	2	3
Q9JHK4	Rabggta	Geranylgeranyl transferase type-2 subunit alpha	0.0210633	1	0.015439	0.535336	1	-0.25802	0.348472	0.998707	-0.128822	0.769364	1	-0.211182	0.737074	1	-0.189569	0.346536	1	-0.082023	0.0792455	0.964401	0.0262993	0.373265	0.831509	0.252921	0.0577295	0.991115	-0.0421516	0.0431916	1	-0.0268512	19.0464	19.0619	18.7884	18.9176	19.0201	18.8089	18.8306	18.9381	28	4	4	4	4	3	3	3	3
Q9JHJ0	Tmod3	Tropomodulin-3	0.0594257	1	0.130703	0.180786	1	0.332671	0.0474747	1	0.0827737	0.103393	1	0.136525	0.106773	1	0.148399	0.143457	1	-0.197576	0.27395	0.785721	-0.442318	0.237446	0.838936	-0.44814	0.142615	0.955219	-0.258047	0.284854	1	-0.4211	17.6564	17.7871	17.9891	17.7392	18.0987	18.2352	18.2471	17.9011	28	4	4	4	4	3	3	3	3
Q9JHI7	Exosc9	Exosome complex component RRP45	0.432456	1	-0.840939	0.0246003	1	-0.0822806	0.399898	1	1.00827	0.0811247	1	0.271991	0.640763	1	1.05014	0.23989	1	-0.409186	0.101446	0.902074	0.295705	0.366422	0.790713	-0.817225	0.33902	0.915734	-0.836713	0.774756	1	1.97861	16.8165	NaN	16.9699	17.5764	16.7049	16.814	16.5712	NaN	13	2	0	2	3	1	2	3	0
Q9JHI5	Ivd	Isovaleryl-CoA dehydrogenase, mitochondrial	0.224144	1	0.16571	0.207583	1	0.146996	0.300315	1	0.180865	0.490862	1	0.166524	0.320237	1	0.118559	0.619765	1	0.251041	0.0996144	0.94088	0.0625509	0.0746682	0.961625	0.0617372	0.123266	0.972418	0.090988	0.0726754	1	-0.0634046	20.4477	20.6134	20.5947	20.6285	20.3851	20.5517	20.5037	20.6362	28	4	4	4	4	3	3	3	3
Q9JHG6	Rcan1	Calcipressin-1	0.0422524	1	0.0444283	0.368393	1	-0.290691	0.0378874	0.997311	0.0371428	0.234673	1	0.0826645	0.751418	1	0.261971	0.252611	1	-0.106483	0.285209	0.820532	0.228765	0.25361	0.870802	0.190529	0.545152	0.922425	-0.323897	0.42435	1	0.336946	18.7625	18.8069	18.4718	18.7996	18.5337	18.6164	18.7957	18.4272	28	4	4	4	4	3	3	3	3
Q9ET54	Palld	Palladin	0.044194	1	0.165238	0.195041	1	0.579756	0.0902677	1	-0.283047	0.537907	1	0.417846	0.168654	1	0.158358	0.165565	1	-0.14446	0.301681	0.748472	-0.729004	0.343818	0.79191	-0.981612	0.112712	0.963588	-0.307606	0.307746	1	-0.904922	18.7043	18.8695	19.284	18.4212	19.4333	19.8511	19.5916	19.2888	28	4	4	4	4	3	3	3	3
Q9ET30	Tm9sf3	Transmembrane 9 superfamily member 3	0.151412	1	0.0395913	0.831496	1	-0.119289	1.08587	1	0.169754	0.0955008	1	-0.0633831	0.0906891	1	-0.0388247	0.0311476	1	0.0166359	0.0111754	0.997204	0.00488726	0.241646	0.917593	0.107862	0.784733	0.954257	-0.0755769	0.353869	1	0.0961094	21.0023	21.0418	20.883	21.172	20.9974	20.934	20.9585	21.014	28	4	4	4	4	3	3	3	3
Q9QYK7	Rnf11	RING finger protein 11	0.273003	1	-0.0960879	0.322914	1	-0.239375	0.170997	1	-0.0706458	0.769989	1	0.270991	0.511333	1	0.188246	0.523188	1	0.413582	2.69691	0.22273	0.767382	1.14184	0.721276	0.400303	0.392506	0.90937	0.33976	1.3703	1	0.61322	17.2793	17.1832	17.0399	17.2086	16.5119	16.7829	16.7001	16.9255	28	4	4	4	4	3	3	3	3
Q9ET22	Dpp7	Dipeptidyl peptidase 2	0.107011	1	0.100029	0.072059	1	0.0853488	0.0349395	0.997508	-0.0447166	0.82658	1	-0.895551	0.0368497	1	-0.0677894	0.351621	1	0.407368	0.631457	0.612314	0.596385	2.03817	0.732571	1.59196	0.604354	0.926332	0.749523	0.0247211	1	0.045373	15.8119	16.1957	16.1237	15.7671	15.539	14.7035	15.2322	15.6228	22	4	3	3	4	2	1	2	3
Q9ET01	Pygl	Glycogen phosphorylase, liver form	0.106686	1	0.132059	1.57044	1	-0.450951	0.633675	1	0.620705	0.0167965	1	-0.0705287	0.424231	1	-0.95436	0.388186	1	-0.907546	0.138014	0.867218	-0.29781	0.0325715	0.977395	-0.0952229	0.60306	0.919624	0.205598	0.689673	1	1.07798	19.6254	19.7575	19.1745	20.2461	19.9232	19.8527	18.9689	19.0157	28	4	4	4	4	3	3	3	3
Q9ESZ8	Gtf2i	General transcription factor II-I	0.216246	1	0.163605	0.139915	1	0.108357	1.6062	1	-0.80227	0.177939	1	0.108213	0.0724593	1	-0.0451501	0.594032	1	-0.285549	0.960959	0.613752	0.35414	0.507307	0.78497	0.409532	0.690607	0.913259	0.507647	0.00146412	1	0.00162935	19.3324	19.496	19.4408	18.5301	18.9783	19.0865	18.9331	18.6927	28	4	4	4	4	3	3	3	3
Q9ESY9	Ifi30	Gamma-interferon-inducible lysosomal thiol reductase	0.181016	1	-0.509345	0.311467	1	0.647847	0.291216	1	0.630446	0.26718	1	-0.938929	0.144855	1	-0.577579	0.199572	1	-0.716041	0.238756	0.789538	-0.661157	0.0599134	0.956391	-0.231573	0.18607	0.929953	0.564269	0.718822	1	-0.600576	18.2351	17.5225	18.0182	18.0008	18.0315	18.3953	18.8258	18.6014	23	3	3	4	4	3	2	2	2
Q9ESX5	Dkc1	H/ACA ribonucleoprotein complex subunit DKC1	0.188342	1	0.114244	0.561325	1	0.288703	0.308025	1	-0.260469	0.0643203	1	-0.0519187	0.104998	1	-0.0654329	0.068461	1	0.047987	0.142436	0.909041	-0.100663	0.0937599	0.958198	0.0654999	0.54105	0.908031	0.253473	0.456698	1	-0.50621	16.9404	17.0547	17.2291	16.68	17.0411	16.9892	16.9756	17.0891	28	4	4	4	4	3	3	3	3
Q9ESW8	Pgpep1	Pyroglutamyl-peptidase 1	0.251673	1	0.26895	0.218667	1	0.24793	0.170758	0.996855	-0.183598	0.490128	1	0.15819	0.012872	1	0.00763194	0.893225	1	-0.262604	0.291115	0.799121	-0.293596	0.221102	0.885146	-0.182837	0.0490935	0.990836	-0.0532988	0.244484	1	-0.226432	18.0396	18.3085	18.2875	17.856	18.3332	18.4914	18.3408	18.0706	28	4	4	4	4	3	3	3	3
A2ADY9	Ddi2	Protein DDI1 homolog 2	0.607021	1	0.303305	0.900961	1	0.343266	0.0776563	0.997898	0.120132	0.836636	1	-0.397378	0.716504	1	-0.424835	0.185416	1	0.302649	2.68016	0.2148	-0.750622	0.0564325	0.969419	-0.0499393	0.0199743	0.999692	0.0174788	0.413057	1	-1.01838	17.5412	17.8445	17.8844	17.6613	18.2918	17.8944	17.8669	18.5944	28	4	4	4	4	3	3	3	3
Q9ESU6	Brd4	Bromodomain-containing protein 4	1.1555	1	0.470712	0.188092	1	0.141894	1.03181	1	-0.60908	0.221562	1	-0.235785	0.770685	1	-0.637935	0.0416772	1	-0.0911757	0.416209	0.791398	-0.210756	0.62629	0.753832	0.495741	0.633633	0.908126	0.569073	0.0153982	1	-0.020313	16.2065	16.6772	16.3484	15.5975	16.4173	16.1815	15.7794	16.3261	28	4	4	4	4	3	3	3	3
Q9EST5	Anp32b	Acidic leucine-rich nuclear phosphoprotein 32 family member B	0.389196	1	0.183593	0.25938	1	0.191017	1.33794	1	-0.575824	0.118184	1	0.0791245	0.104729	1	0.0969022	0.485356	1	-0.346157	0.990835	0.636763	0.319975	0.736545	0.745375	0.424443	0.427563	0.914391	0.41409	0.401174	1	0.329706	20.5095	20.693	20.7005	19.9336	20.1895	20.2686	20.2864	19.8433	28	4	4	4	4	3	3	3	3
Q9EST4	Psmg2	Proteasome assembly chaperone 2	0.0159681	1	0.0214458	0.504456	1	0.468155	0.390737	1	-0.430209	0.702268	1	-0.612789	1.19289	1	-0.999919	0.256818	1	-0.234074	0.136229	0.884458	-0.18794	0.558455	0.773643	0.446295	2.05068	0.50416	1.28013	0.179913	1	-0.21748	19.8389	19.8603	20.307	19.4087	20.0268	19.414	19.0269	19.7928	28	4	4	4	4	3	3	3	3
Q9EST3	Eif4enif1	Eukaryotic translation initiation factor 4E transporter	0.224626	1	-0.278149	0.0442725	1	0.0789309	1.60783	1	-1.18692	0.180749	1	0.399694	0.534642	1	0.90007	0.290325	1	0.488911	0.664481	0.566659	0.765687	0.0408605	0.97149	0.0878441	0.0235868	1	-0.0554527	0.490328	1	-0.645012	16.199	16.8304	16.7885	15.8973	16.4754	16.4451	16.7359	16.2675	16	4	1	3	1	1	2	2	2
Q9ESP1	Sdf2l1	Stromal cell-derived factor 2-like protein 1	1.25795	1	0.4144	0.0620419	1	-0.0245519	0.616713	1	0.148026	0.391018	1	0.170632	0.4463	1	0.22172	0.743839	1	0.327589	0.563538	0.76156	0.212828	1.20541	0.734669	0.456596	0.0687886	0.991524	-0.0334441	0.0801141	1	-0.0337234	17.6315	18.0459	17.607	17.7796	17.4187	17.5894	17.6404	17.7463	28	4	4	4	4	3	3	3	3
Q9ESN9	Mapk8ip3	C-Jun-amino-terminal kinase-interacting protein 3	0.0413081	1	-0.00815868	0.116551	1	0.0213275	1.07585	1	-0.0858278	0.998055	1	-0.101446	0.00949642	1	0.00147057	1.14161	1	-0.144387	0.94573	0.84005	-0.0959318	0.0117186	0.997679	-0.00264438	0.439169	0.95782	-0.0760749	0.443084	1	-0.059195	19.0612	19.0531	19.0826	18.9754	19.1572	19.0557	19.1586	19.0128	28	4	4	4	4	3	3	3	3
Q9ESN6	Trim2	Tripartite motif-containing protein 2	0.0342275	1	0.0143843	0.301268	1	-0.119901	0.310569	0.998739	-0.130396	0.592852	1	-0.13219	0.817733	1	-0.185735	0.624629	1	-0.0909487	0.287264	0.865039	0.106431	1.10472	0.769513	0.253006	0.504942	0.931574	0.172265	0.159259	1	0.0824656	20.4835	20.4978	20.3636	20.3531	20.377	20.2448	20.1913	20.2861	28	4	4	4	4	3	3	3	3
Q9ESN4	C1ql3	Complement C1q-like protein 3	0.130417	1	0.207647	0.0521732	1	0.126144	0.203669	1	0.34078	0.512074	1	0.301001	0.421754	1	0.264836	0.49588	1	0.124656	0.0808195	0.936136	-0.127851	0.178618	0.89889	-0.221204	0.113976	0.967121	-0.266542	0.0241479	1	0.0503507	17.2282	17.4358	17.3543	17.569	17.356	17.657	17.6209	17.4807	28	4	4	4	4	3	3	3	3
Q9ESK9	Rb1cc1	RB1-inducible coiled-coil protein 1	1.76532	1	-0.543939	0.156491	1	0.0830436	1.05545	1	-0.408373	0.15089	1	-0.083437	0.133631	1	0.07757	0.593069	1	-0.245351	0.684525	0.727004	-0.265167	1.92831	0.696703	-0.725668	0.488561	0.908901	-0.259693	0.695528	1	-0.41858	17.2604	16.7164	17.3434	16.852	17.5255	17.4421	17.6031	17.2802	28	4	4	4	4	3	3	3	3
Q9ESJ0	Xpo4	Exportin-4	0.319409	1	0.279991	0.0767266	1	-0.0891705	0.467252	1	0.294131	0.606781	1	-0.205667	0.0375741	1	0.0103162	0.0187441	1	0.00509453	0.72534	0.613868	-0.472593	0.0130115	0.993349	0.0130638	0.688448	0.925795	-0.57208	0.35221	1	-0.160692	15.5457	15.8257	15.6843	15.8398	16.0183	15.8126	16.0286	16.0234	27	4	4	3	4	3	3	3	3
Q9ESE1	Lrba	Lipopolysaccharide-responsive and beige-like anchor protein	0.163946	1	0.114288	0.299142	1	-0.367137	0.0250188	1	0.0289919	0.236488	1	-0.62235	0.0947685	1	-0.357283	0.589894	1	-1.40202	0.326958	0.748254	-0.541668	0.118623	0.926752	0.19497	0.2006	0.93096	-0.551522	0.383696	1	0.836548	15.9308	15.9095	15.8303	16.3041	17.0036	15.6486	15.9208	16.1964	19	3	3	3	2	2	2	3	1
Q9ESD7	Dysf	Dysferlin	0.837446	1	1.12485	0.184938	1	0.38412	0.109078	1	0.232471	0.664778	1	0.423206	0.265753	1	0.1863	0.117197	1	0.0827745	0.110798	0.903159	-0.198604	0.433959	0.791064	0.503042	0.000349502	1	-0.00078392	0.106615	1	-0.252356	17.3843	18.5092	17.7684	17.6168	17.5829	18.0061	17.7692	17.6657	28	4	4	4	4	3	3	3	3
Q9ES97	Rtn3	Reticulon-3	0.4384	1	0.231633	0.0165937	1	-0.00933409	1.20834	1	0.470228	0.327931	1	0.189211	0.705223	1	0.346038	0.406545	1	0.349038	0.252393	0.858473	0.128342	0.250971	0.877468	0.170764	0.484969	0.918295	-0.227031	0.0369783	1	0.0387812	22.1197	22.3513	22.1103	22.5899	21.9913	22.1805	22.3374	22.3404	28	4	4	4	4	3	3	3	3
Q9ES89	Extl2	Exostosin-like 2	0.015518	1	0.00344944	0.199596	1	0.0676703	0.999263	0.996149	0.0719252	0.309653	1	-0.368443	0.18569	1	-0.234908	0.0418041	1	-0.0439962	0.205076	0.867046	-0.137522	0.301679	0.845138	0.23437	0.18533	0.955465	0.165056	1.05438	1	-0.183785	18.3704	18.3739	18.4381	18.4423	18.5079	18.1395	18.273	18.464	28	4	4	4	4	3	3	3	3
Q9ES74	Nek7	Serine/threonine-protein kinase Nek7	0.015112	1	0.0403032	0.168884	1	0.361754	0.394859	1	-0.792798	0.598198	1	1.07273	0.278514	1	0.5783	0.482294	1	0.944414	0.0344002	0.964451	0.0910782	0.479078	0.75446	-0.941346	0.0552847	0.985036	-0.125468	0.800905	1	-1.88168	17.0971	17.9115	17.5879	17.0174	17.2305	17.5732	17.0787	17.4448	21	3	2	3	2	2	3	3	3
Q9CQH7	Btf3l4	Transcription factor BTF3 homolog 4	0.954004	1	0.296429	0.309378	1	0.175827	0.226827	1	0.0315418	0.541795	1	0.204114	1.21912	1	0.265189	0.754649	1	0.188695	2.67238	0.479077	0.378362	1.04454	0.722748	0.470677	0.440358	0.909308	0.289	0.902607	1	0.235734	20.1774	20.4738	20.3532	20.209	19.7991	20.0032	20.0642	19.9877	28	4	4	4	4	3	3	3	3
Q9ES28	Arhgef7	Rho guanine nucleotide exchange factor 7	0.404211	1	0.0953608	0.0353955	1	0.00900888	1.10605	1	-0.211015	0.0548143	1	-0.0147184	0.518223	1	-0.115356	0.0963876	1	-0.0258497	0.255036	0.915176	0.0605235	0.747291	0.826311	0.170603	1.0077	0.914173	0.184888	0.173302	1	-0.0488863	19.8567	19.9521	19.8657	19.6457	19.7962	19.7815	19.6808	19.7703	28	4	4	4	4	3	3	3	3
Q9ES00	Ube4b	Ubiquitin conjugation factor E4 B	0.398034	1	0.0758443	0.293692	1	-0.0354977	0.154637	0.998316	-0.0180707	0.0117253	1	-0.00576973	0.3606	1	-0.0831979	0.309533	1	-0.0940615	0.371915	0.907394	0.0587562	0.393914	0.862718	0.14037	0.678223	0.931189	0.106456	1.85359	1	0.234886	17.9639	18.0398	17.9284	17.9459	17.9052	17.8994	17.822	17.8111	28	4	4	4	4	3	3	3	3
Q9ERU9	Ranbp2	E3 SUMO-protein ligase RanBP2	0.508716	1	0.47438	0.577835	1	0.439685	0.00593723	0.998718	0.00490761	0.0844808	1	0.089859	0.232079	1	-0.246556	0.321917	1	-0.549582	0.485077	0.71628	-0.440347	0.0441495	0.97441	-0.0558259	0.272537	0.930665	0.245894	0.432193	1	0.524714	18.0105	18.4849	18.4502	18.0154	18.4508	18.5407	18.2043	17.9012	28	4	4	4	4	3	3	3	3
Q9ERU3	Znf22	Zinc finger protein 22	0.0531496	1	0.0524864	0.687775	1	-0.395345	0.170479	1	0.141713	0.644892	1	0.47906	0.314124	1	0.324105	0.121208	1	-0.131688	0.854347	0.527451	0.686033	0.359162	0.833055	0.25946	0.040709	0.996514	-0.0334172	1.02568	1	0.844775	16.3822	16.4347	15.9869	16.5239	15.6962	16.1752	16.0203	15.5645	28	4	4	4	4	3	3	3	3
Q9ERT9	Ppp1r1a	Protein phosphatase 1 regulatory subunit 1A	0.259532	1	0.0718369	0.199084	1	0.0390992	0.123282	1	0.0364747	0.0647429	1	0.0241127	0.0338588	1	0.0142473	0.613559	1	0.213268	0.385504	0.851584	0.105837	0.558039	0.839958	0.153561	0.661663	0.929125	0.130689	0.0204758	1	0.00974607	18.5374	18.6092	18.5765	18.5738	18.4315	18.4556	18.4458	18.6448	28	4	4	4	4	3	3	3	3
Q9DAK9	Phpt1	14 kDa phosphohistidine phosphatase	0.807884	1	0.503727	0.412764	1	0.302251	0.202127	1	-0.0502224	0.185256	1	0.0305068	0.278766	1	0.0271861	0.287061	1	0.0862268	2.65884	0.512772	0.309473	1.06494	0.717106	0.782694	0.732096	0.934999	0.584538	0.190569	1	0.0754585	20.952	21.4557	21.2542	20.9018	20.6425	20.673	20.6697	20.7287	28	4	4	4	4	3	3	3	3
Q9ERS2	Ndufa13	NADH dehydrogenase [ubiquinone] 1 alpha subcomplex subunit 13	0.0692539	1	0.0495691	0.714608	1	-0.314187	0.450579	1	0.195985	0.372685	1	0.0934614	0.794725	1	0.169645	1.36058	1	0.155092	0.0688177	0.95702	-0.04131	0.137291	0.940275	-0.0852022	1.64851	0.881659	-0.525142	0.111745	1	0.0376043	20.5809	20.6304	20.2667	20.7768	20.6222	20.7156	20.7918	20.7773	28	4	4	4	4	3	3	3	3
Q9ERR7	Selenof	Selenoprotein F	1.59377	1	0.515903	0.579969	1	0.280818	0.473423	1	0.145079	0.0767586	1	0.0299053	0.588471	1	0.197357	0.661267	1	0.172388	1.11226	0.568696	-0.378029	0.268422	0.914205	0.10797	0.553335	0.915069	-0.294568	1.67987	1	-0.410953	17.8378	18.3537	18.1186	17.9829	18.2159	18.2458	18.4132	18.3882	28	4	4	4	4	3	3	3	3
Q9ERR1	Ndel1	Nuclear distribution protein nudE-like 1	0.191334	1	-0.16106	0.279631	1	-0.482611	0.0216222	1	-0.0172687	0.127376	1	0.0882994	0.0752824	1	0.0538781	0.302075	1	-0.183769	0.164576	0.886318	0.129519	0.136461	0.928744	-0.119841	0.193543	0.929998	-0.406971	0.629001	1	0.393351	17.7391	17.578	17.2564	17.7218	17.6095	17.6978	17.6634	17.4258	28	4	4	4	4	3	3	3	3
Q9ERN0	Scamp2	Secretory carrier-associated membrane protein 2	0.493727	1	-0.250984	0.405916	1	-0.464861	0.160833	0.995897	-0.229815	0.0353946	1	-0.102559	0.318476	1	-0.720287	0.029945	1	0.102058	0.572997	0.605923	0.788438	0.483807	0.770495	0.640012	0.654934	0.908358	1.04386	0.199014	1	-0.418897	16.971	16.72	16.979	17.2677	16.9191	16.723	16.5744	17.1601	21	4	4	3	3	2	2	1	2
Q9ERK4	Cse1l	Exportin-2	0.860104	1	0.163509	1.01246	1	-0.196775	0.116685	0.999196	-0.0263829	0.0905586	1	-0.0453637	0.177313	1	-0.0535361	0.391905	1	-0.170944	1.19167	0.643996	0.279669	1.69879	0.695934	0.488542	0.666	0.926528	0.13643	1.08009	1	0.405693	20.625	20.7885	20.4282	20.5986	20.3453	20.2999	20.2918	20.1743	28	4	4	4	4	3	3	3	3
Q9ERI6	Rdh14	Retinol dehydrogenase 14	0.148357	1	0.0914636	1.24336	1	0.2027	0.215006	0.999309	-0.125651	0.32127	1	-0.134862	0.305569	1	-0.118251	0.136805	1	0.0592651	0.406647	0.83674	-0.134421	0.122238	0.940769	0.0919045	1.1008	0.916365	0.18653	0.436195	1	-0.348417	18.1585	18.25	18.3612	18.0329	18.293	18.1581	18.1747	18.3522	28	4	4	4	4	3	3	3	3
Q9ERI2	Rab27a	Ras-related protein Rab-27A	0.046608	1	0.373424	0.28718	1	1.80168	0.277445	1	-1.84815	0.502345	1	2.48952	0.162346	1	0.251862	0.415796	1	2.48463	0.665291	0.483474	3.52191	0.192779	0.839214	1.40582	1.35438	0.461257	5.07173	0.219253	1	-2.0154	21.794	21.8375	21.6102	21.7887	NaN	21.3651	NaN	22.1852	10	2	2	3	1	0	1	0	1
Q9ERH6	Moap1	Modulator of apoptosis 1	0.369458	1	-0.610203	0.0131124	1	0.0175993	2.3239	1	-2.15309	0.00935699	1	0.0232156	0.0094902	1	-0.0277929	0.112849	1	0.237648	0.47723	0.664543	0.793398	0.0710981	0.954112	0.159979	0.62651	0.92921	0.83879	1.25411	1	-1.4688	16.7169	16.8234	16.442	NaN	16.3789	15.961	16.4887	NaN	14	3	2	4	0	2	2	1	0
Q9JMG1	Edf1	Endothelial differentiation-related factor 1	0.383299	1	0.130095	0.341856	1	-0.136209	1.14036	1	0.155767	0.449676	1	0.206821	0.60926	1	0.433659	0.220361	1	0.11049	2.65547	0.401786	0.508636	0.949649	0.738328	0.431909	0.0669758	0.987718	-0.0612313	1.27961	1	0.558807	19.3296	19.4597	19.1934	19.4853	18.8209	19.0278	19.2546	18.9314	28	4	4	4	4	3	3	3	3
Q9ERG0	Lima1	LIM domain and actin-binding protein 1	0.273501	1	-0.586248	0.202407	1	-0.508002	0.140625	0.995976	0.31884	0.641516	1	0.986314	0.0486687	1	0.150751	0.225982	1	-0.602393	0.0194442	0.978424	-0.0498172	0.965032	0.746826	-1.62238	0.237416	0.929542	-0.70857	0.110567	1	0.360574	17.0066	16.9879	16.6898	17.3274	17.0971	17.4858	17.5146	17.5857	19	3	2	3	3	2	3	2	1
Q9ERF3	Wdr61	WD repeat-containing protein 61	0.403438	1	0.438653	0.130366	1	0.165364	0.922601	1	0.847291	0.124849	1	-0.187146	0.261214	1	-0.750975	0.405323	1	0.290956	0.339652	0.748392	-0.452458	0.140116	0.923947	0.17334	0.187503	0.929514	0.463881	0.113912	1	-0.0717082	20.5371	20.9757	20.7024	21.3844	20.9895	20.8024	20.2386	21.2805	28	4	4	4	4	3	3	3	3
Q9ERE7	Mesd	LRP chaperone MESD	0.395695	1	0.100189	0.209028	1	-0.0825005	0.00531891	0.999811	-0.00152445	0.541665	1	0.0525424	0.750345	1	-0.0988261	1.18457	1	0.0742512	0.825945	0.772502	0.158409	1.02946	0.788258	0.206055	0.459321	0.929087	0.174735	0.273191	1	0.0570393	20.266	20.3662	20.1835	20.2645	20.1076	20.1601	20.0088	20.1818	28	4	4	4	4	3	3	3	3
Q9ERD7	Tubb3	Tubulin beta-3 chain	0.170264	1	-0.136364	0.238016	1	-0.17378	0.0633173	0.999733	0.0416093	0.547108	1	-0.287309	0.627583	1	-0.302006	0.0603486	1	-0.0411619	0.099086	0.93517	-0.0741456	0.0880522	0.956528	0.0767999	0.0670212	0.987179	0.0540802	0.0254065	1	0.0195527	23.5532	23.4168	23.3794	23.5948	23.6273	23.34	23.3253	23.5862	28	4	4	4	4	3	3	3	3
Q9ERB0	Snap29	Synaptosomal-associated protein 29	0.966636	1	0.322729	1.37924	1	0.262934	1.49404	1	0.247269	0.331054	1	-0.0973759	0.449442	1	-0.128469	0.377549	1	0.140576	0.070211	0.97272	0.0166701	1.03566	0.723533	0.436775	1.53989	0.892329	0.408074	0.836083	1	0.242138	17.3867	17.7094	17.6496	17.6339	17.37	17.2726	17.2415	17.5106	28	4	4	4	4	3	3	3	3
Q9ERA6	Tfip11	Tuftelin-interacting protein 11	0.531116	1	0.467011	0.382973	1	-0.372947	0.0489262	0.998113	0.0461838	1.12687	1	0.836074	0.609894	1	0.644298	0.569456	1	0.47362	0.375411	0.748741	0.406366	0.0403758	0.979373	0.0373031	0.648026	0.917638	-0.610879	0.0683996	1	-0.0450475	15.0562	15.8654	14.6109	15.0731	NaN	NaN	15.8703	15.4846	12	4	2	2	2	0	0	1	1
Q9ERA0	Tfcp2	Alpha-globin transcription factor CP2	0.824456	1	0.373731	0.405269	1	0.208869	0.291819	1	-0.164471	0.795558	1	0.291229	0.908086	1	0.346101	0.197255	1	-0.0858409	0.166614	0.892375	0.117403	0.683389	0.818867	0.199905	0.0466292	1	-0.0198283	0.0781225	1	0.0439138	17.2214	17.5951	17.4302	17.0569	17.104	17.3952	17.4501	17.0181	28	4	4	4	4	3	3	3	3
Q9ER88	Dap3	28S ribosomal protein S29, mitochondrial	0.184092	1	-0.107355	0.372943	1	-0.153116	0.296128	0.999083	-0.120586	0.206988	1	-0.0675189	0.30445	1	-0.0719763	0.269842	1	-0.0621961	0.721209	0.749721	-0.193632	0.386642	0.83232	-0.233468	0.698253	0.920818	-0.274772	0.628298	1	-0.299693	18.2841	18.1767	18.131	18.1635	18.4777	18.4102	18.4057	18.4155	28	4	4	4	4	3	3	3	3
Q9ER73	Elp4	Elongator complex protein 4	0.352764	1	-0.10308	0.131858	1	-0.0692835	0.223511	1	-0.10453	0.110018	1	-0.0824884	0.0331885	1	-0.0302906	0.0821277	1	0.0433261	0.245713	0.87717	0.103795	0.148471	0.938023	0.0832027	0.0759216	0.984604	0.0648017	0.0245459	1	-0.0195904	16.5459	16.4428	16.4766	16.4414	16.4421	16.3596	16.4118	16.4854	28	4	4	4	4	3	3	3	3
Q9ER72	Cars	Cysteine--tRNA ligase, cytoplasmic	0.612465	1	0.153154	0.115801	1	0.0449982	0.0628422	0.998177	-0.026855	0.438912	1	-0.141022	0.330823	1	-0.113174	0.177019	1	0.0679671	0.113296	0.948552	0.0434713	1.4973	0.72305	0.337647	0.614535	0.920091	0.201644	0.18691	1	-0.0991902	20.0791	20.2322	20.1241	20.0522	20.0356	19.8946	19.9224	20.1036	28	4	4	4	4	3	3	3	3
Q9ER69	Wtap	Pre-mRNA-splicing regulator WTAP	0.487787	1	0.902384	0.64692	1	1.14086	0.0301571	0.998137	-0.092669	0.359549	1	-0.662009	0.106294	1	0.189455	0.0102725	1	0.0317828	0.0510975	0.949888	0.158267	1.75711	0.7774	1.72266	1.58315	0.649151	1.10967	0.130276	1	0.450557	17.1548	16.8772	17.1157	16.9506	16.3868	16.0442	16.1608	16.6875	19	2	4	4	2	2	1	2	2
Q9ER58	Spock2	Testican-2	0.144497	1	0.155037	0.175658	1	-0.168993	0.359284	1	0.330229	0.0969122	1	-0.0851866	0.129164	1	0.0953039	0.241338	1	0.193913	0.25423	0.825116	0.256953	0.629657	0.753604	0.497177	0.00861959	0.999052	-0.0073444	0.342561	1	0.36885	17.903	18.058	17.734	18.2332	17.646	17.5608	17.7413	17.8399	28	4	4	4	4	3	3	3	3
Q9ER41	Tor1b	Torsin-1B	0.123188	1	0.436452	0.0401697	1	0.126429	0.0498988	1	0.166529	0.207551	1	0.930193	0.594168	1	-1.59924	0.09316	1	-0.474894	0.120176	0.875283	-0.466685	0.243981	0.825671	-0.960426	0.764717	0.898515	1.25899	0.0772496	1	-0.388428	17.6065	17.9495	16.9105	17.0725	19.0075	18.9287	NaN	19.0181	14	2	2	3	3	1	2	0	1
Q9ER39	Tor1a	Torsin-1A	0.108091	1	0.096498	0.390252	1	-0.737269	0.0555717	1	0.052494	0.676589	1	1.52554	0.429378	1	1.12745	0.479116	1	1.13348	0.622431	0.553876	1.20813	0.351631	0.839687	-0.220909	0.263408	0.919273	-0.656592	0.140772	1	0.135084	17.2725	17.369	17.319	17.325	17.0846	17.5899	17.1918	17.1979	26	4	4	3	4	2	3	3	3
Q9ER00	Stx12	Syntaxin-12	0.680976	1	0.215077	0.102914	1	0.0456438	0.316403	1	0.144027	0.0959529	1	-0.0520128	0.00403113	1	0.00266457	0.258768	1	0.131258	0.119585	0.943257	-0.0473596	0.511362	0.825305	0.21973	0.00660173	0.99975	-0.00438039	0.136308	1	0.100633	20.5746	20.7897	20.6202	20.7186	20.622	20.5699	20.6246	20.7532	28	4	4	4	4	3	3	3	3
Q9EQZ7	Rims2	Regulating synaptic membrane exocytosis protein 2	0.0998361	1	0.125844	1.26665	1	1.12255	0.022098	1	0.0449877	1.00217	1	-0.478286	0.0316597	1	-0.0481879	0.377289	1	-0.324402	0.204039	0.842297	-0.256704	0.520917	0.788168	0.347425	0.895965	0.921115	0.914036	0.116559	1	0.287271	14.3453	14.4869	15.4678	13.5505	14.602	14.1237	14.0945	14.6268	21	4	3	4	2	3	3	1	1
Q9EQZ6	Rapgef4	Rap guanine nucleotide exchange factor 4	0.510723	1	0.320748	0.225805	1	-0.11224	0.0912061	0.99942	0.0644217	0.322477	1	0.559393	0.470874	1	0.767749	0.196102	1	0.377151	0.518219	0.649436	0.72764	0.916507	0.728676	0.488994	1.47747	0.908197	-0.15235	1.0323	1	0.605113	16.9486	17.2693	16.8363	17.013	16.2209	16.7803	16.9887	16.5981	28	4	4	4	4	3	3	3	3
Q9EQU5	Set	Protein SET	0.43857	1	0.149568	0.45244	1	0.167279	0.27819	0.999933	0.0948606	0.317743	1	-0.0989285	0.284109	1	-0.125237	0.609527	1	0.149136	0.091985	0.949927	0.0466773	1.47554	0.72974	0.295174	1.02408	0.914358	0.339194	0.19766	1	0.0283036	21.7271	21.8767	21.8944	21.822	21.6805	21.5815	21.5552	21.8296	28	4	4	4	4	3	3	3	3
Q9EQS9	Igdcc4	Immunoglobulin superfamily DCC subclass member 4	0.361477	1	0.483124	0.402417	1	0.576414	0.300589	1	0.444233	0.286709	1	0.751056	0.071518	1	0.283743	0.33238	1	0.878995	0.160766	0.847203	0.419348	0.108288	0.934589	0.151416	0.308606	0.908489	0.712019	0.160288	1	-0.307157	16.9573	17.0282	17.4952	17.3622	17.0802	16.8768	17.3714	17.0047	23	3	4	3	3	2	3	2	3
Q9EQS3	Mycbp	c-Myc-binding protein	0.938452	1	0.346019	0.238703	1	0.213989	0.111896	0.997766	-0.0259242	0.265613	1	0.144501	0.160594	1	-0.0877775	0.540127	1	0.243633	0.26525	0.868276	0.1063	0.602142	0.791099	0.307818	0.409705	0.914895	0.408066	0.594409	1	-0.179525	17.6289	17.9749	17.8429	17.603	17.5226	17.6671	17.4348	17.7662	28	4	4	4	4	3	3	3	3
Q9EQQ9	Oga	Protein O-GlcNAcase	0.79032	1	0.139745	0.13348	1	-0.035821	1.75039	1	-0.266585	0.0369211	1	0.0184994	0.176507	1	-0.0776615	0.0802118	1	-0.0326036	0.705019	0.805363	0.132648	0.810024	0.785352	0.253893	0.484637	0.930437	0.174488	0.120491	1	0.0275283	20.4352	20.5749	20.3993	20.1686	20.3025	20.321	20.2249	20.2699	28	4	4	4	4	3	3	3	3
Q99LC2	Cstf1	Cleavage stimulation factor subunit 1	1.88023	1	0.243416	0.104978	1	-0.0619745	0.78041	1	0.17106	0.580486	1	0.17579	0.713267	1	0.199534	0.88048	1	0.207943	2.63995	0.467442	0.359222	1.72059	0.726789	0.426849	0.134521	0.974133	0.0977138	0.672305	1	0.233395	17.7465	17.9899	17.6846	17.9176	17.3873	17.5631	17.5868	17.5953	28	4	4	4	4	3	3	3	3
Q9EQP2	Ehd4	EH domain-containing protein 4	0.415917	1	0.270275	0.860135	1	0.303371	1.06177	1	0.359133	0.334755	1	0.124643	0.288506	1	0.0839329	0.409531	1	0.149708	0.605166	0.741149	-0.254573	0.132282	0.933234	-0.108942	0.102013	0.988356	-0.0351348	0.0396767	1	0.020422	17.8761	18.1464	18.1795	18.2352	18.1307	18.2553	18.2146	18.2804	28	4	4	4	4	3	3	3	3
Q9EQK5	Mvp	Major vault protein	0.371314	1	0.320501	0.100767	1	-0.121749	0.0958924	1	-0.143913	0.132546	1	0.148202	0.069796	1	0.0584599	0.341004	1	0.256779	0.0977546	0.932293	-0.110225	0.0564988	0.968195	0.0620737	0.29222	0.930023	-0.290434	0.34838	1	-0.598838	15.6143	16.0118	15.4502	15.428	15.6822	15.8304	15.7406	15.939	26	3	3	4	4	3	3	3	3
Q9EQJ9	Magi3	Membrane-associated guanylate kinase, WW and PDZ domain-containing protein 3	0.0743491	1	0.077966	0.260062	1	0.278122	0.601745	1	-0.496406	0.294011	1	0.413683	0.584456	1	-0.802145	0.174997	1	-0.285341	0.17571	0.851217	-0.261089	0.938437	0.737343	-0.596806	0.886494	0.891852	0.819178	0.534709	1	-0.584169	14.9326	15.229	15.2108	14.1746	16.3011	15.7092	NaN	14.6214	17	4	3	4	3	1	1	0	1
Q8VDT9	Mrpl50	39S ribosomal protein L50, mitochondrial	1.02096	1	0.160167	0.0670223	1	0.0368118	0.550338	1	-0.0995402	1.38512	1	0.313496	0.528177	1	0.19336	0.561817	1	0.120628	2.6276	0.508797	0.320548	0.6698	0.829466	0.167219	0.25282	0.941585	0.164	0.353668	1	0.121823	18.041	18.2011	18.0778	17.9414	17.7204	18.0339	17.9138	17.841	28	4	4	4	4	3	3	3	3
Q9EQH3	Vps35	Vacuolar protein sorting-associated protein 35	0.325444	1	0.121465	0.223574	1	-0.0786638	0.177546	1	0.0597777	0.0818821	1	0.027319	0.452036	1	0.0961234	0.162168	1	0.051904	0.621857	0.811753	0.133339	0.555727	0.819246	0.227486	0.0974111	0.987544	-0.0414478	0.69902	1	0.247941	21.9216	22.0431	21.8429	21.9814	21.7883	21.8156	21.8844	21.8402	28	4	4	4	4	3	3	3	3
Q9EQH2	Erap1	Endoplasmic reticulum aminopeptidase 1	0.0523544	1	0.085361	0.128744	1	0.164032	0.107727	1	0.143132	0.258427	1	-0.156718	0.636698	1	-0.378692	0.0371223	1	0.0281722	0.137592	0.893192	-0.153621	0.054134	0.967633	0.0884584	0.377092	0.909748	0.389103	0.126114	1	-0.19128	17.139	17.2244	17.303	17.2821	17.2926	17.1359	16.9139	17.3208	28	4	4	4	4	3	3	3	3
Q9EQG9	Col4a3bp	Collagen type IV alpha-3-binding protein	0.178111	1	0.159688	0.739241	1	0.235893	0.975224	1	0.186096	0.251656	1	-0.212877	0.305919	1	-0.0977612	1.28252	1	0.468749	0.426938	0.846682	0.110988	0.436768	0.791309	0.483553	1.23242	0.87563	0.444642	1.12143	1	-0.298526	16.7104	16.8701	16.9463	16.8965	16.5994	16.3865	16.5016	17.0681	28	4	4	4	4	3	3	3	3
Q9EQG7	Enpp5	Ectonucleotide pyrophosphatase/phosphodiesterase family member 5	1.34788	1	0.22637	0.0861385	1	0.037199	0.0322193	0.999585	-0.0100474	0.152377	1	-0.0969791	0.458067	1	-0.243306	0.125734	1	0.0889034	1.00008	0.61191	0.347031	2.23922	0.700935	0.67038	1.56265	0.870441	0.627536	0.226912	1	0.0972457	18.1291	18.3554	18.1663	18.119	17.782	17.6851	17.5387	17.8709	28	4	4	4	4	3	3	3	3
Q9EQF6	Dpysl5	Dihydropyrimidinase-related protein 5	0.0174464	1	0.0132937	0.211573	1	-0.143355	0.221518	0.996467	0.135629	0.668805	1	-0.116426	0.219382	1	-0.0565173	0.244168	1	0.0496438	0.178402	0.901802	-0.0919278	0.0546701	0.974085	0.0377917	0.277481	0.932488	-0.178765	0.0131656	1	-0.0112114	23.2996	23.3129	23.1562	23.4352	23.3915	23.2751	23.335	23.4412	28	4	4	4	4	3	3	3	3
Q9EQC5	Scyl1	N-terminal kinase-like protein	0.971602	1	0.135585	0.662914	1	0.108495	1.78316	1	-0.342765	0.197645	1	-0.0834141	0.112684	1	-0.0445398	0.806567	1	-0.334116	0.475579	0.827327	-0.136517	0.366297	0.919008	0.0824825	0.0716014	0.999506	0.0165176	0.0436824	1	-0.018703	16.8765	17.0121	16.985	16.5337	17.013	16.9296	16.9684	16.6789	28	4	4	4	4	3	3	3	3
Q9EQC4	Elovl4	Elongation of very long chain fatty acids protein 4	0.0998489	1	0.0927086	0.292841	1	0.258701	0.243868	1	-0.226466	0.354715	1	1.05817	0.193489	1	0.624846	0.345091	1	1.02081	0.634007	0.532792	1.465	0.873549	0.726056	0.49954	1.73078	0.704327	1.09886	0.015266	1	-0.0132241	18.2656	18.3583	18.5243	18.0391	18.0027	17.8587	17.4254	17.8214	27	4	4	4	4	2	3	3	3
Q9EQ80	Nif3l1	NIF3-like protein 1	0.0441066	1	0.0268254	0.157091	1	-0.0755239	0.0615523	0.997659	0.0379047	0.089281	1	-0.063275	0.365844	1	0.185876	0.369841	1	0.155294	0.391902	0.804929	0.184648	0.476507	0.818539	0.274748	0.149119	0.972479	-0.0767519	0.042034	1	-0.0313435	18.4253	18.4521	18.3498	18.4632	18.2406	18.1774	18.4265	18.3959	28	4	4	4	4	3	3	3	3
Q9EQ61	Pes1	Pescadillo homolog	0.175761	1	-0.152689	1.03457	1	-0.650372	0.586396	1	-1.00704	0.138335	1	0.190247	0.547331	1	0.714978	0.654017	1	-0.967089	0.837624	0.510107	0.832543	0.708907	0.747831	0.489606	0.647485	0.904063	-0.532807	0.385659	1	1.1149	16.7472	16.5945	16.0968	15.7402	15.9147	16.1049	16.6297	14.9476	28	4	4	4	4	3	3	3	3
Q9EQ20	Aldh6a1	Methylmalonate-semialdehyde dehydrogenase [acylating], mitochondrial	0.091449	1	0.1514	0.158869	1	0.261677	0.00639155	0.99889	0.0118427	0.372508	1	0.151367	0.227128	1	0.117341	0.134451	1	0.0538101	0.272004	0.797784	-0.349708	0.285047	0.832531	-0.349675	0.137248	0.958503	-0.205372	0.248516	1	-0.419859	19.0405	19.1919	19.3022	19.0523	19.3902	19.5416	19.5076	19.444	28	4	4	4	4	3	3	3	3
Q9EQ06	Hsd17b11	Estradiol 17-beta-dehydrogenase 11	0.140856	1	-0.180552	0.107255	1	0.127344	0.139596	0.999898	-0.170082	0.293488	1	0.396807	0.00641846	1	0.0085729	0.85304	1	0.75943	0.352073	0.748717	0.461796	0.0865066	0.950303	-0.115564	0.935366	0.880722	0.580568	0.453238	1	-0.437051	17.4948	17.3142	17.6221	17.3247	17.033	17.4298	17.0416	17.7924	28	4	4	4	4	3	3	3	3
Q9EPW0	Inpp4a	Inositol polyphosphate-4-phosphatase type I A	0.109513	1	-0.0738349	0.578508	1	-0.317573	0.874435	1	-0.493625	0.33342	1	0.121881	0.238196	1	0.0747191	0.588171	1	-0.30536	0.445158	0.784371	0.212503	0.0234478	0.991998	0.0167863	0.306408	0.933455	-0.17979	0.238594	1	0.21791	19.1333	19.0594	18.8157	18.6397	18.9208	19.0427	18.9955	18.6154	28	4	4	4	4	3	3	3	3
Q9EPV8	Ubl5	Ubiquitin-like protein 5	0.0421512	1	0.0296421	0.304171	1	-0.789665	0.818047	1	-0.534011	0.221973	1	0.194389	0.343787	1	0.227275	0.161777	1	0.15156	0.002484	0.99905	-0.00200415	0.214339	0.897748	-0.166751	0.334167	0.920418	-1.01894	0.557307	1	-0.642443	18.7159	18.7455	18.9963	18.1819	18.7179	18.9123	18.9452	18.8695	27	4	4	3	4	3	3	3	3
Q9EPU4	Cpsf1	Cleavage and polyadenylation specificity factor subunit 1	1.35809	1	-0.618821	0.477563	1	-0.30244	0.294566	1	-0.139791	0.176523	1	-0.0805206	0.605573	1	-0.216486	0.0434965	1	-0.0197201	1.03813	0.546692	0.480778	0.0924083	0.959718	-0.0575225	0.653107	0.919566	0.394824	1.05893	1	0.38547	18.3114	17.6926	18.009	18.1716	17.8306	17.7501	17.6141	17.8109	28	4	4	4	4	3	3	3	3
Q8BMA6	Srp68	Signal recognition particle subunit SRP68	1.56449	1	0.206797	0.724209	1	-0.155661	0.0942176	0.998151	0.0204077	0.565633	1	0.178077	0.896351	1	0.260941	0.570651	1	0.232632	2.62433	0.47326	0.374664	1.59392	0.722363	0.403384	0.098379	0.987842	-0.041938	0.249822	1	0.130583	18.8977	19.1045	18.742	18.9181	18.523	18.7011	18.7839	18.7556	28	4	4	4	4	3	3	3	3
P97470	Ppp4c	Serine/threonine-protein phosphatase 4 catalytic subunit	0.172264	1	-0.0959249	0.00742469	1	-0.0042305	0.222898	1	-0.100179	0.195488	1	0.0870889	0.684146	1	0.161941	0.262353	1	0.0816002	2.58864	0.479192	0.390432	0.302278	0.857003	0.207418	0.420266	0.925172	0.22426	0.241373	1	0.174412	19.1143	19.0183	19.11	19.0141	18.7238	18.8109	18.8858	18.8054	28	4	4	4	4	3	3	3	3
Q9EPQ8	Tcf20	Transcription factor 20	0.129158	1	0.215539	0.241622	1	0.27098	0.150268	0.99479	0.296377	0.220072	1	-0.281286	0.38757	1	-0.442036	0.573724	1	0.546083	1.04849	0.472586	-1.06167	0.349588	0.803948	-0.564849	0.330379	0.919458	-0.348659	0.637329	1	-1.4464	13.725	13.6818	14.0017	13.2131	14.9368	13.6185	14.5646	15.1042	17	3	3	3	2	2	1	2	1
Q9EPQ7	Stard5	StAR-related lipid transfer protein 5	0.355397	1	0.588234	0.0266098	1	-0.0890615	0.0953359	1	0.201963	0.439551	1	0.0649274	0.462198	1	0.19428	0.219026	1	-0.431767	0.0782375	0.934779	-0.124814	0.258019	0.836826	0.398492	0.121875	0.956198	-0.408156	0.0948656	1	-0.24494	16.745	17.3332	17.4871	16.947	16.8698	16.9347	17.0641	17.1919	26	4	4	3	4	3	3	3	2
Q9EPN1	Nbea	Neurobeachin	0.089516	1	-0.0355406	0.312992	1	-0.152368	0.791714	1	-0.263012	0.460525	1	-0.156678	0.0131351	1	0.00265884	0.4475	1	-0.196945	0.187817	0.926049	-0.0613316	0.132909	0.953205	0.0598057	0.443344	0.922283	-0.216359	0.0877323	1	0.0495963	19.4937	19.4581	19.3413	19.2307	19.555	19.3983	19.5577	19.358	28	4	4	4	4	3	3	3	3
Q9EPL9	Acox3	Peroxisomal acyl-coenzyme A oxidase 3	0.143258	1	-0.251387	0.58039	1	0.507501	0.0521185	1	0.0673027	0.344062	1	0.660641	0.0810611	1	-0.106215	0.28092	1	0.185541	0.143694	0.884724	-0.172247	0.529755	0.737253	-1.08427	0.457326	0.919944	0.441469	0.368882	1	-0.396963	17.0898	16.8384	17.5973	17.1571	17.262	17.9227	17.1558	17.4476	28	4	4	4	4	3	3	3	3
Q9D114	Hddc3	Guanosine-3',5'-bis(diphosphate) 3'-pyrophosphohydrolase MESH1	1.01156	1	0.232912	0.126247	1	0.0401087	0.567325	1	-0.115487	0.744239	1	0.444901	0.502605	1	0.167933	1.32125	1	0.238504	2.55904	0.398326	0.544072	0.616838	0.785432	0.332083	1.33547	0.875893	0.416248	0.635636	1	0.135849	17.4987	17.7316	17.5388	17.3832	16.9546	17.3995	17.1225	17.1931	28	4	4	4	4	3	3	3	3
Q9EPL2	Clstn1	Calsyntenin-1	0.466641	1	-0.306538	1.15146	1	0.234522	0.582072	1	0.148643	0.184686	1	-0.11893	0.0729282	1	0.047856	0.534861	1	0.242528	0.557467	0.773015	-0.193401	0.448701	0.792568	-0.381009	0.0135006	1	-0.00673564	0.605478	1	-0.255765	17.262	16.9554	17.4965	17.4106	17.4554	17.3364	17.5032	17.6979	28	4	4	4	4	3	3	3	3
Q9EPK7	Xpo7	Exportin-7	0.0489662	1	-0.0161743	1.23898	1	-0.304086	0.462992	1	-0.202291	0.240057	1	0.125058	0.88996	1	0.351334	0.109573	1	0.0584017	1.07288	0.603011	0.337911	0.592554	0.824773	0.196678	1.05532	0.906655	-0.317509	0.0230455	1	0.0201998	18.166	18.1498	17.8619	17.9637	17.8281	17.9532	18.1794	17.8865	28	4	4	4	4	3	3	3	3
Q9EPK6	Sil1	Nucleotide exchange factor SIL1	0.120057	1	0.168507	0.426594	1	-0.368726	0.0354831	0.996315	0.0385575	0.660358	1	0.510888	0.476058	1	0.432795	0.640052	1	0.585649	0.273998	0.806953	0.277531	0.0408937	0.974442	-0.06485	0.644696	0.906933	-0.52399	0.027863	1	-0.0343671	16.745	16.9135	16.3763	16.7836	16.4675	16.9784	16.9003	17.0531	28	4	4	4	4	3	3	3	3
Q9EPK2	Rp2	Protein XRP2	0.717775	1	0.523813	0.81568	1	0.316065	0.0478113	0.997109	-0.0277338	0.120593	1	-0.0870291	0.226286	1	-0.136676	0.140579	1	-0.074955	0.948489	0.557207	-0.475359	0.123745	0.929009	0.135483	0.0450712	0.998801	-0.0226189	1.02491	1	-0.295	17.0855	17.6093	17.4015	17.0577	17.5608	17.4738	17.4242	17.4859	28	4	4	4	4	3	3	3	3
Q9EPJ9	Arfgap1	ADP-ribosylation factor GTPase-activating protein 1	0.26955	1	-0.134315	0.0728087	1	0.0251808	0.477103	1	0.153395	0.170823	1	-0.122973	0.0506128	1	0.035429	0.280749	1	-0.171299	0.110879	0.93876	0.0618922	0.0680381	0.965464	0.0505498	0.136678	0.980829	0.051644	0.689512	1	0.307868	18.4094	18.2751	18.4346	18.5628	18.3475	18.2246	18.383	18.1762	28	4	4	4	4	3	3	3	3
Q9EPE9	Atp13a1	Manganese-transporting ATPase 13A1	0.218837	1	0.0706868	1.00203	1	-0.151231	0.91938	1	0.12477	0.126637	1	0.0836531	0.107882	1	0.0619621	0.202082	1	0.109766	0.791244	0.690377	0.299836	0.784357	0.781524	0.28687	0.548441	0.950149	0.0866424	1.7806	1	0.278699	17.9714	18.042	17.8201	18.0961	17.6715	17.7552	17.7335	17.7813	28	4	4	4	4	3	3	3	3
Q9EPC1	Parva	Alpha-parvin	0.22731	1	0.413929	0.645277	1	0.700737	0.0560699	1	-0.0755105	0.447851	1	0.232778	0.243404	1	0.12595	0.127222	1	0.029796	0.0294363	0.974493	0.0319122	0.0957692	0.934066	0.213063	0.527801	0.926721	0.606699	0.0361264	1	-0.0580812	17.6576	18.0715	18.3583	17.5821	17.6257	17.8585	17.7516	17.6555	28	4	4	4	4	3	3	3	3
Q9EPB5	Serhl	Serine hydrolase-like protein	0.351161	1	0.952393	0.251604	1	0.682897	0.321339	1	0.813193	1.23436	1	1.4683	0.791152	1	1.168	0.655284	1	1.11566	0.294951	0.748279	0.778171	0.0984072	0.9294	0.262264	0.116752	0.96026	0.293063	0.0127616	1	-0.0395887	17.371	18.2639	17.0707	17.3908	NaN	16.6273	16.7113	16.7899	17	2	2	3	3	0	3	2	2
Q9EP97	Senp3	Sentrin-specific protease 3	0.137223	1	-0.127944	0.251289	1	-0.149109	0.384491	1	-0.316701	0.319678	1	0.424748	0.0917817	1	-0.131471	0.741651	1	-0.849389	0.21262	0.840602	-0.251973	0.987205	0.715533	-0.804666	0.576486	0.916248	-0.269611	0.413148	1	0.453087	17.9896	17.8616	17.8405	17.6729	18.2416	18.6663	18.1101	17.3922	28	4	4	4	4	3	3	3	3
Q9EP72	Emc7	ER membrane protein complex subunit 7	0.0243559	1	0.0128431	1.37423	1	-0.282373	1.77087	1	0.282704	0.402652	1	0.171478	0.170696	1	0.0860825	0.489377	1	0.282759	0.811534	0.72674	0.235656	0.13039	0.946725	0.0770206	0.379558	0.937031	-0.1328	0.135654	1	0.0467863	18.6911	18.7039	18.4087	18.9738	18.4554	18.6269	18.5415	18.7382	28	4	4	4	4	3	3	3	3
Q9EP71	Rai14	Ankycorbin	0.519238	1	-1.35068	0.330994	1	-0.335704	0.684602	1	0.549958	0.551091	1	-1.30669	0.0302903	1	0.0387669	0.319164	1	0.350351	0.368472	0.743073	0.451125	0.0929774	0.929853	0.407136	0.0799754	0.983515	0.0766548	0.733962	1	0.538187	20.652	19.3013	20.3163	21.202	20.2009	18.8942	20.2397	20.5513	28	4	4	4	4	3	3	3	3
Q8K2H2	Otud6b	Deubiquitinase OTUD6B	0.291502	1	-0.191628	1.4641	1	-0.582949	0.93788	1	-0.218391	1.46391	1	0.462867	1.56829	1	0.272958	0.675777	1	0.29461	2.5348	0.399026	0.532824	0.136887	0.930094	-0.121671	0.619454	0.915542	-0.323084	0.0107217	1	-0.00792217	17.7887	17.597	17.2057	17.5703	17.2558	17.7187	17.5288	17.5505	28	4	4	4	4	3	3	3	3
Q9EP53	Tsc1	Hamartin	0.652385	1	-0.234987	0.851916	1	-0.170304	1.72876	1	-0.540042	0.508611	1	-0.18238	0.361941	1	-0.1496	0.374631	1	-0.204345	0.835565	0.740264	0.213177	0.321453	0.862587	0.160571	0.643677	0.917801	0.192473	0.0608247	1	-0.0534785	15.9376	15.7026	15.7673	15.3976	15.7244	15.5421	15.5748	15.5201	28	4	4	4	4	3	3	3	3
P14115	Rpl27a	60S ribosomal protein L27a	0.356502	1	0.121008	1.33652	1	-0.262003	0.282998	1	0.0505986	0.131441	1	0.0438042	0.35634	1	0.117771	0.268561	1	0.100688	2.5134	0.41162	0.481685	1.57335	0.724932	0.558889	0.294386	0.954052	0.101911	1.66208	1	0.306336	23.0691	23.1902	22.8071	23.1197	22.5875	22.6313	22.7052	22.6882	28	4	4	4	4	3	3	3	3
Q9DD02	Hikeshi	Protein Hikeshi	0.207008	1	-0.1243	0.210818	1	0.0654998	0.472872	1	-0.151508	0.424748	1	-0.106601	0.162506	1	-0.130803	0.146938	1	0.0626984	0.32317	0.847401	-0.124264	0.227367	0.902265	-0.141962	0.108027	0.979777	0.0720393	0.720824	1	-0.255414	17.783	17.6587	17.8485	17.6315	17.9073	17.8007	17.7765	17.97	28	4	4	4	4	3	3	3	3
Q9DCZ4	Apoo	MICOS complex subunit Mic26	0.0218994	1	0.00863647	0.298197	1	0.0888214	0.449459	1	0.148118	0.0769443	1	0.0148048	0.0827517	1	-0.0214017	0.122813	1	0.0371151	0.270216	0.902214	-0.0727712	0.248097	0.926953	-0.0789396	0.10994	0.987936	0.0374519	0.110454	1	0.0631862	19.4644	19.4731	19.5532	19.6125	19.5372	19.552	19.5158	19.5743	28	4	4	4	4	3	3	3	3
Q9DCZ1	Gmpr	GMP reductase 1	0.136545	1	0.194084	0.212991	1	0.267638	0.223842	1	0.276543	0.883503	1	0.242889	0.430959	1	0.14776	0.261524	1	0.0868924	0.00119703	0.999598	-0.00166337	0.0383159	0.97824	-0.0504686	0.109765	0.974085	0.118214	0.151675	1	0.196884	18.832	19.0261	19.0996	19.1085	18.8337	19.0765	18.9814	18.9206	28	4	4	4	4	3	3	3	3
Q9DCX2	Atp5pd	ATP synthase subunit d, mitochondrial	0.397509	1	0.0846491	0.440166	1	0.0948558	0.552458	0.999648	0.0725384	0.0347744	1	0.015653	0.147211	1	-0.069217	0.280953	1	0.103343	0.413733	0.852419	-0.105283	0.104053	0.966449	-0.0362873	0.149338	0.976173	0.0587894	0.789513	1	-0.180413	23.5226	23.6073	23.6175	23.5951	23.6279	23.6435	23.5587	23.7312	28	4	4	4	4	3	3	3	3
Q9DCW4	Etfb	Electron transfer flavoprotein subunit beta	0.138157	1	0.0921111	0.102062	1	-0.104253	0.29084	1	0.238846	0.513798	1	0.28545	0.688357	1	0.309372	0.437582	1	0.266319	0.299132	0.826667	0.193089	0.000338136	1	-0.000249545	0.221988	0.939048	-0.220535	0.022993	1	0.0312185	20.8917	20.9838	20.7874	21.1305	20.6986	20.984	21.008	20.9649	28	4	4	4	4	3	3	3	3
Q9DCV4	Rmdn1	Regulator of microtubule dynamics protein 1	1.12455	1	0.294976	0.259962	1	0.0721812	1.21361	1	0.177565	0.882369	1	0.238749	0.418816	1	-0.121407	2.78604	1	0.39857	0.945623	0.794782	0.131968	0.461099	0.834472	0.188194	1.04545	0.90516	0.325556	0.356185	1	-0.080471	18.6414	18.9364	18.7136	18.819	18.5095	18.7482	18.3881	18.908	28	4	4	4	4	3	3	3	3
Q9DCU6	Mrpl4	39S ribosomal protein L4, mitochondrial	0.796881	1	-0.325901	0.0297411	1	0.0170856	1.13501	1	0.57494	0.018098	1	0.0153834	0.00738082	1	0.00845846	1.09818	1	-0.312984	0.201262	0.90294	-0.0847608	0.684229	0.752863	-0.426045	0.0762617	0.984748	-0.0761337	1.08358	1	0.841065	17.0146	16.6887	17.0316	17.5895	17.0993	17.1147	17.1078	16.7863	28	4	4	4	4	3	3	3	3
Q9DCT8	Crip2	Cysteine-rich protein 2	0.203373	1	0.219597	0.0945769	1	0.140362	0.021993	1	-0.0250468	0.754555	1	0.388959	0.667823	1	0.345193	0.00994061	1	-0.0090917	0.147617	0.893981	-0.134837	0.299621	0.835223	-0.304199	0.236183	0.929529	-0.339667	0.147524	1	-0.197162	22.2038	22.4234	22.3442	22.1788	22.3386	22.7276	22.6838	22.3295	28	4	4	4	4	3	3	3	3
Q9DCT6	Bap18	Chromatin complexes subunit BAP18	0.193065	1	0.37169	0.999648	1	1.15765	0.166431	0.999422	0.355895	0.450493	1	-0.72031	0.753687	1	-0.991362	1.83881	0.84	-1.55237	0.992438	0.483799	-1.05926	0.0118309	0.992244	0.0327392	0.759796	0.88491	1.08976	0.229671	1	0.640863	18.2383	18.61	19.3959	18.5942	19.2976	18.5772	18.3062	17.7452	28	4	4	4	4	3	3	3	3
Q9DCT5	Sdf2	Stromal cell-derived factor 2	0.483779	1	-0.215135	0.119392	1	0.0515447	0.416558	1	-0.160597	0.616275	1	-0.102966	0.196626	1	-0.112384	0.327785	1	-0.0692819	0.346496	0.840085	0.144907	0.0669552	0.974539	0.0327382	0.7514	0.926822	0.308835	0.0766275	1	0.0332127	18.3585	18.1434	18.41	18.1979	18.2136	18.1106	18.1012	18.1443	28	4	4	4	4	3	3	3	3
Q9DCT2	Ndufs3	NADH dehydrogenase [ubiquinone] iron-sulfur protein 3, mitochondrial	0.0443109	1	0.0353727	1.00472	1	-0.208851	0.421784	1	0.138813	0.106583	1	-0.0462825	0.690709	1	-0.26473	0.25991	1	0.0927283	0.7291	0.739826	0.219759	0.403527	0.821628	0.301414	1.06424	0.92288	0.275638	0.627373	1	0.270043	19.5268	19.5622	19.3179	19.6656	19.307	19.2607	19.0423	19.3998	28	4	4	4	4	3	3	3	3
Q9DCT1	Akr1e2	1,5-anhydro-D-fructose reductase	0.0867632	1	0.0793409	0.32538	1	0.271283	0.0851811	0.997828	0.0759268	0.496748	1	0.128456	0.181499	1	0.0491924	0.470932	1	0.108788	0.109846	0.93568	-0.0775541	0.155206	0.925884	-0.126669	0.161775	0.958166	0.144536	0.172103	1	-0.16684	18.5966	18.676	18.8679	18.6725	18.6742	18.8026	18.7234	18.783	28	4	4	4	4	3	3	3	3
Q9DCS9	Ndufb10	NADH dehydrogenase [ubiquinone] 1 beta subcomplex subunit 10	0.623263	1	0.151252	0.430677	1	0.0744262	1.5498	1	0.226169	0.037391	1	0.0176716	0.0319739	1	-0.0144984	0.738866	1	0.172882	0.238599	0.921609	-0.05793	0.176786	0.935638	0.0756507	0.0906815	0.989389	0.0309946	0.0377865	1	-0.0120015	20.9683	21.1195	21.0427	21.1944	21.0262	21.0439	21.0117	21.1991	28	4	4	4	4	3	3	3	3
Q91VW3	Sh3bgrl3	SH3 domain-binding glutamic acid-rich-like protein 3	0.862005	1	0.284019	0.0402953	1	-0.0332265	0.134878	1	0.03933	0.208984	1	-0.0870972	0.0827396	1	0.0330963	0.563032	1	0.278045	2.51025	0.441991	0.449252	1.84638	0.692615	0.820368	0.491694	0.923128	0.382929	0.174453	1	0.111796	20.6349	20.9189	20.6017	20.6742	20.1857	20.0986	20.2188	20.4637	28	4	4	4	4	3	3	3	3
Q9DCS2	Mettl26	Methyltransferase-like 26	0.111588	1	-0.433657	0.0246924	1	-0.103094	0.481582	1	-1.48204	0.578498	1	1.01452	0.563453	1	0.974053	0.493112	1	0.868855	0.555658	0.562587	1.99544	0.281144	0.824536	0.54727	0.556522	0.923347	0.918295	0.17173	1	-0.389033	19.3246	17.8191	18.1497	17.3028	17.0236	17.2719	17.2314	17.1262	25	3	4	4	3	2	3	3	3
Q9DCR2	Ap3s1	AP-3 complex subunit sigma-1	0.0113416	1	0.0106006	0.068807	1	-0.0242929	0.0812695	0.999921	0.0336742	0.162532	1	-0.0543963	0.200999	1	-0.0744203	0.181434	1	0.0607541	0.362224	0.851754	0.109389	0.185144	0.907353	0.174386	0.509342	0.926919	0.159516	0.442923	1	0.181391	19.033	19.0436	19.0087	19.0667	18.9236	18.8692	18.8492	18.9844	28	4	4	4	4	3	3	3	3
Q9DCN2	Cyb5r3	NADH-cytochrome b5 reductase 3	0.29767	1	0.175071	0.0239957	1	-0.0227685	0.240071	0.99555	0.156193	0.0472581	1	-0.0169309	0.425679	1	-0.125868	0.186304	1	0.108254	0.390384	0.832369	0.143293	0.581683	0.786646	0.335295	0.276359	0.930533	0.246393	0.0139844	1	0.0156398	21.0946	21.2697	21.0719	21.2508	20.9513	20.9344	20.8255	21.0596	28	4	4	4	4	3	3	3	3
Q9DCM2	Gstk1	Glutathione S-transferase kappa 1	0.0199189	1	-0.0410368	0.0512294	1	-0.089186	0.0366629	0.998618	-0.065275	0.454169	1	0.14882	0.0896824	1	0.0534643	0.663071	1	0.235967	0.102031	0.926179	-0.11353	0.157513	0.899179	-0.303387	0.155775	0.953212	-0.25618	0.276791	1	-0.534781	16.8948	16.8537	16.8056	16.8295	17.0083	17.1571	17.0618	17.2443	28	4	4	4	4	3	3	3	3
Q9DCM0	Ethe1	Persulfide dioxygenase ETHE1, mitochondrial	0.914061	1	0.0894461	0.0897758	1	0.0323877	1.42244	1	-0.419164	0.722771	1	-0.104319	0.631271	1	-0.124658	0.611474	1	-0.188199	0.855507	0.839873	-0.0955776	0.79576	0.870754	0.0981878	0.141404	0.97518	0.0614681	0.352158	1	-0.19655	19.0375	19.127	19.0699	18.6184	19.1331	19.0288	19.0084	18.9449	28	4	4	4	4	3	3	3	3
Q9DCL9	Paics	Multifunctional protein ADE2	0.0777446	1	0.044466	0.0221044	1	0.0115519	0.17689	0.999041	-0.0870538	0.162881	1	0.0561689	0.182642	1	-0.0622209	0.0875947	1	0.0357094	0.666165	0.747998	0.215728	0.404559	0.837014	0.204025	0.764853	0.929429	0.289501	0.0863573	1	0.063417	20.8585	20.9029	20.87	20.7714	20.6427	20.6989	20.5805	20.6784	28	4	4	4	4	3	3	3	3
Q9DCL8	Ppp1r2	Protein phosphatase inhibitor 2	0.697285	1	0.29441	0.455863	1	0.233604	0.144679	0.998002	0.0549121	0.200698	1	-0.0868441	0.236801	1	-0.132849	0.18495	1	-0.075517	0.117831	0.938905	-0.058191	0.724958	0.774934	0.323063	0.50536	0.91575	0.308263	0.00854574	1	0.00322866	17.9953	18.2897	18.2289	18.0502	18.0535	17.9667	17.9207	17.978	28	4	4	4	4	3	3	3	3
O70481	Ubr1	E3 ubiquitin-protein ligase UBR1	0.953648	1	-0.497906	0.829376	1	-0.4024	0.323082	1	-0.292144	0.746125	1	-1.11393	0.63473	1	-0.683217	1.24698	1	-1.79937	2.50102	0.165103	-1.1848	0.400345	0.791544	-0.568784	1.01074	0.905976	-0.903988	0.102718	1	0.249238	17.8484	17.3505	17.446	17.5563	19.0332	17.9193	18.35	17.2338	28	4	4	4	4	3	3	3	3
Q9DCJ9	Npl	N-acetylneuraminate lyase	0.0441359	1	0.0872226	0.0478478	1	0.0942574	0.0553401	1	-0.11031	0.119413	1	0.122254	0.169072	1	-0.17383	0.0834735	1	0.0825189	0.0114598	0.988508	-0.0213804	0.0315075	0.98044	-0.0564119	0.151037	0.955365	0.246707	0.192205	1	-0.38542	18.9438	19.031	19.0381	18.8335	18.9652	19.0874	18.7914	19.0477	28	4	4	4	4	3	3	3	3
Q9DCJ5	Ndufa8	NADH dehydrogenase [ubiquinone] 1 alpha subcomplex subunit 8	1.19951	1	0.264089	0.429289	1	0.158434	0.619711	1	0.121308	0.288823	1	0.0906601	0.03589	1	0.0131868	0.0980662	1	0.0560481	0.0677625	0.96583	0.0269564	0.975506	0.791805	0.200385	0.447127	0.926556	0.172204	0.164885	1	0.0816126	20.7197	20.9838	20.8781	20.841	20.6927	20.7834	20.7059	20.7488	28	4	4	4	4	3	3	3	3
Q9DCJ1	Mlst8	Target of rapamycin complex subunit LST8	0.0344188	1	0.0222688	0.0487999	1	0.0293155	0.0138242	0.998074	0.0107155	0.00347394	1	-0.00473468	0.206557	1	0.25769	0.238291	1	0.287075	0.0444935	0.964591	0.0449104	0.0877136	0.958317	0.0719139	0.227436	0.94191	-0.183465	0.142195	1	0.109168	17.2179	17.2401	17.2472	17.2286	17.1729	17.1682	17.4306	17.46	28	4	4	4	4	3	3	3	3
Q9DCI9	Mrpl32	39S ribosomal protein L32, mitochondrial	0.0552596	1	-0.0526304	0.141407	1	-0.0950651	0.503277	1	-0.279151	0.0548917	1	-0.0192776	1.05991	1	0.23333	1.39278	1	-0.286097	0.446014	0.830392	0.137284	0.0975393	0.947593	0.103931	0.276151	0.929625	-0.191112	0.147557	1	0.140684	17.3472	17.2946	17.2521	17.0681	17.2099	17.1907	17.4433	16.9238	28	4	4	4	4	3	3	3	3
Q9DCI3	Stard3nl	STARD3 N-terminal-like protein	0.0452468	1	-0.1187	0.174612	1	-0.433619	0.0015096	1	0.0037899	0.122328	1	0.446239	0.275105	1	-0.650676	0.0171907	1	-0.0747579	0.745935	0.487974	1.54328	0.345294	0.791613	0.978344	0.880539	0.861524	1.76034	1.34009	1	2.74753	17.4649	17.5453	17.2828	17.5619	17.1189	17.7966	NaN	17.5689	15	3	3	3	3	1	1	0	1
Q9DCH4	Eif3f	Eukaryotic translation initiation factor 3 subunit F	0.452468	1	0.13667	0.729578	1	0.145189	0.107685	0.998057	0.0192671	0.624832	1	-0.153051	0.254769	1	-0.0715803	0.0887653	1	-0.0223974	0.0171039	0.99638	-0.00382582	0.818336	0.782429	0.285895	0.80538	0.914397	0.212944	0.149918	1	0.0397959	20.2004	20.3371	20.3456	20.2197	20.2043	20.0512	20.1327	20.1819	28	4	4	4	4	3	3	3	3
Q9DCG9	Trmt112	Multifunctional methyltransferase subunit TRM112-like protein	0.139171	1	0.0466027	0.206777	1	0.094523	0.412939	1	-0.112907	0.505609	1	-0.18347	0.579329	1	-0.195213	0.806969	1	-0.230422	0.691277	0.74	-0.230056	4.43571e-05	1	1.66893e-05	0.11389	0.980396	0.0596798	0.191256	1	-0.0422611	19.2661	19.3127	19.3606	19.1532	19.4962	19.3127	19.301	19.2657	28	4	4	4	4	3	3	3	3
O35435	Dhodh	Dihydroorotate dehydrogenase (quinone), mitochondrial	0.540316	1	0.141073	0.580022	1	0.14016	1.85987	1	0.21048	0.354138	1	-0.230878	0.678191	1	-0.243619	1.28334	1	0.133816	2.48501	0.676491	-0.192808	0.275555	0.867795	0.179143	0.448179	0.932656	0.190971	0.64829	1	-0.133281	17.4431	17.5842	17.5833	17.6536	17.636	17.4051	17.3923	17.7698	28	4	4	4	4	3	3	3	3
Q9DCE5	Pak1ip1	p21-activated protein kinase-interacting protein 1	1.07023	1	-0.496622	0.713896	1	-0.436022	0.0136642	1	0.0206866	0.509692	1	0.6479	0.126248	1	-0.419549	0.75733	1	-1.24752	0.158841	0.865131	0.215628	2.47065	0.739818	-0.928893	0.0749194	0.97443	0.199155	0.735102	1	1.43582	16.7078	16.2112	16.6252	16.7285	17.0445	17.1401	17.1336	16.1824	22	4	4	2	4	2	3	2	1
Q9DCD2	Xab2	Pre-mRNA-splicing factor SYF1	0.6924	1	0.570684	0.0805147	1	0.132202	0.22142	1	0.399137	0.00396895	1	-0.00502014	0.245405	1	-0.304633	0.00497839	1	0.00632413	0.444601	0.714267	-0.532592	0.0594417	0.971192	0.0431123	0.0541406	0.987812	-0.0957567	0.0539593	1	0.142794	16.3038	16.8831	16.436	17.2586	16.8364	16.8313	16.9318	16.8427	25	4	3	4	3	3	3	2	3
Q9DCD0	Pgd	6-phosphogluconate dehydrogenase, decarboxylating	0.495364	1	0.0912166	0.819814	1	0.124124	0.0687858	0.996736	0.0187073	0.0827243	1	-0.0339705	0.685725	1	-0.175819	0.324898	1	0.0920855	0.152163	0.940884	-0.0459569	0.305668	0.924265	0.0792301	1.90609	0.919156	0.253985	0.384221	1	-0.113246	21.4972	21.5884	21.6213	21.5159	21.5432	21.5092	21.3674	21.6353	28	4	4	4	4	3	3	3	3
Q8C729	Fam126b	Protein FAM126B	2.7373	0.914	-2.30148	0.680372	1	-0.989819	1.61675	0.966815	-2.11873	0.11304	1	-0.155961	0.231405	1	0.675047	0.23533	1	0.356878	2.4773	0.172333	2.17343	0.0181497	0.991784	0.0279138	0.16178	0.942185	0.508563	0.0184221	1	-0.0603051	17.3069	NaN	17.4143	17.0883	NaN	NaN	17.9546	NaN	8	4	0	2	1	0	0	1	0
Q9DCC4	Pycr3	Pyrroline-5-carboxylate reductase 3	0.486601	1	-0.128699	0.763486	1	-0.188366	0.281	0.999691	0.0671253	0.309901	1	0.0847022	0.491645	1	0.0996571	0.560556	1	0.144956	0.98625	0.719785	0.218859	0.0140631	0.995159	0.00545835	0.232663	0.971047	-0.0691636	0.360671	1	0.11104	18.8124	18.6837	18.624	18.8795	18.5935	18.6782	18.6932	18.7385	28	4	4	4	4	3	3	3	3
Q9DCB8	Isca2	Iron-sulfur cluster assembly 2 homolog, mitochondrial	0.931877	1	0.284181	0.0877773	1	0.0496087	0.991637	1	0.177756	0.360962	1	-0.123458	0.0531632	1	-0.0219981	0.55984	1	0.130369	0.112254	0.950425	-0.0384372	1.02384	0.735913	0.369202	0.0480669	0.995037	0.0331696	0.0644167	1	0.013917	18.9476	19.2318	18.9972	19.1254	18.986	18.8626	18.9641	19.1164	28	4	4	4	4	3	3	3	3
Q9DCB1	Hmgn3	High mobility group nucleosome-binding domain-containing protein 3	0.566715	1	0.634595	0.139183	1	0.284265	0.0940749	1	0.120615	0.164537	1	-0.1211	0.218352	1	0.28582	1.3761	1	0.786793	0.146171	0.885949	0.155294	0.841017	0.715392	0.910988	0.0581286	0.98466	0.153738	0.529937	1	-0.65131	15.3996	16.2961	16.8269	15.8299	15.4592	15.4096	16.3962	16.0311	19	4	3	2	3	2	1	1	3
Q9Z129	Recql	ATP-dependent DNA helicase Q1	0.0176497	1	-0.0341942	0.505239	1	-0.404992	0.0666788	1	-0.0893023	1.50559	1	1.91408	0.273334	1	0.343984	0.00487969	0.99978	-0.00574748	2.47095	0.133684	1.82895	0.0486954	0.968239	-0.119328	1.09222	0.863598	1.07997	1.20895	1	1.78459	16.2422	16.208	15.9367	16.5409	NaN	16.9409	NaN	NaN	15	4	4	3	3	0	1	0	0
Q8BG81	Poldip3	Polymerase delta-interacting protein 3	0.0521896	1	-0.0150337	0.287517	1	-0.0320292	3.49301	1	-0.385036	0.589456	1	0.0496629	0.172787	1	0.0489057	0.179212	1	-0.106687	2.4657	0.649181	0.209208	0.565243	0.842365	0.144511	0.612625	0.930945	0.128273	0.686704	1	0.145594	18.3294	18.3143	18.2974	17.9443	18.1202	18.1698	18.1691	18.0135	28	4	4	4	4	3	3	3	3
Q4VC33	Maea	E3 ubiquitin-protein transferase MAEA	0.117934	1	-0.0439816	0.756649	1	0.244699	0.725174	1	0.230671	0.240018	1	0.120764	0.0362792	1	0.0233326	0.548929	1	0.357074	2.46477	0.447246	0.444153	0.593394	0.794607	0.279407	1.36104	0.853935	0.665519	0.333655	1	0.297765	16.34	16.2961	16.5847	16.5707	15.8959	16.0167	15.9192	16.253	28	4	4	4	4	3	3	3	3
Q9DC70	Ndufs7	NADH dehydrogenase [ubiquinone] iron-sulfur protein 7, mitochondrial	0.292008	1	-0.168827	1.014	1	-0.369917	0.25282	0.999296	0.101758	0.188713	1	0.115336	0.263756	1	-0.14963	0.789296	1	0.3434	0.378352	0.806937	0.188176	0.131364	0.936702	-0.0959873	0.0562624	0.992048	-0.0321115	0.110458	1	-0.0553803	19.7131	19.5442	19.3431	19.8148	19.5249	19.6402	19.3753	19.8683	28	4	4	4	4	3	3	3	3
Q9DC69	Ndufa9	NADH dehydrogenase [ubiquinone] 1 alpha subcomplex subunit 9, mitochondrial	0.833906	1	0.216948	1.18021	1	0.224878	0.948948	1	0.204953	0.119442	1	0.0588125	0.465949	1	-0.175272	0.296273	1	0.0789706	0.441642	0.837527	-0.12789	0.0613504	0.976693	0.0302451	1.06286	0.924889	0.27226	0.0305187	1	0.0108085	19.7678	19.9847	19.9927	19.9727	19.8957	19.9545	19.7204	19.9747	28	4	4	4	4	3	3	3	3
Q9DC63	Fbxo3	F-box only protein 3	0.0488225	1	0.042485	0.07781	1	0.0491297	0.740278	1	-0.372843	0.112957	1	0.0497046	0.178145	1	-0.0964387	0.960661	1	-0.80973	0.710781	0.653046	0.406779	0.695192	0.758797	0.399559	1.66722	0.868667	0.552347	1.84224	1	1.16318	16.3961	16.4385	16.4452	16.0232	15.9893	16.039	15.8928	15.1796	28	4	4	4	4	3	3	3	3
Q9DC61	Pmpca	Mitochondrial-processing peptidase subunit alpha	0.211346	1	0.0661058	0.122715	1	-0.0658174	0.26265	1	0.0824137	0.124598	1	0.0496794	0.0346462	1	-0.0142256	0.00130067	1	0.000786463	0.426702	0.842386	0.115714	0.377784	0.870144	0.132141	0.098714	0.983578	0.0641225	0.196725	1	0.115575	19.0479	19.114	18.9821	19.1303	18.9322	18.9819	18.918	18.933	28	4	4	4	4	3	3	3	3
Q9DC53	Cpne8	Copine-8	0.118392	1	0.0923209	0.633411	1	0.290061	0.477635	1	0.334808	0.648899	1	0.37354	0.982398	1	0.479265	0.695883	1	0.550173	0.184052	0.874928	-0.139316	0.706959	0.753758	-0.420535	1.25302	0.924252	-0.328521	0.0967839	1	-0.11107	16.8521	16.9444	17.1421	17.1869	16.9914	17.3649	17.4706	17.5415	28	4	4	4	4	3	3	3	3
Q9DC51	Gnai3	Guanine nucleotide-binding protein G(i) subunit alpha	0.142009	1	0.061626	0.43645	1	0.125929	0.18322	1	0.0632229	0.13415	1	0.0645917	0.0437016	1	0.0226752	0.105574	1	0.0416253	0.142064	0.933897	-0.0656033	0.150024	0.947216	-0.068569	0.112817	0.987275	0.0376504	0.117863	1	0.0306559	18.4514	18.513	18.5773	18.5146	18.517	18.5816	18.5397	18.5586	28	4	4	4	4	3	3	3	3
Q9DC50	Crot	Peroxisomal carnitine O-octanoyltransferase	0.73972	1	0.655555	0.914121	1	0.621271	0.158343	1	0.127078	0.505641	1	-0.431731	0.339202	1	-0.340752	0.278726	1	-0.262539	0.727165	0.571448	-0.598893	0.477259	0.784414	0.488393	0.436742	0.913483	0.36313	0.159635	1	-0.149677	16.4042	17.0598	17.0255	16.5313	17.0031	16.5714	16.6624	16.7406	28	4	4	4	4	3	3	3	3
Q9DC48	Cdc40	Pre-mRNA-processing factor 17	0.415321	1	0.781141	1.09405	1	-1.29504	0.401526	1	-0.643772	0.313072	1	-0.565957	0.114149	1	-0.216177	0.74111	1	-1.30033	0.821128	0.691042	0.291854	0.67071	0.727765	1.63895	0.36843	0.921349	-0.787012	0.686475	1	1.66689	16.96	18.4516	16.6106	17.0086	16.6682	16.7725	17.1271	16.8048	20	4	3	2	3	3	2	2	1
Q9DC37	Mfsd1	Major facilitator superfamily domain-containing protein 1	0.00737446	1	-0.00890779	0.255463	1	-0.337609	0.119174	1	0.105165	0.153383	1	0.151162	0.521583	1	0.4539	0.568587	1	0.411275	0.52798	0.709071	0.418976	0.234104	0.860578	0.258906	0.241768	0.92791	-0.372532	0.066711	1	0.0741575	15.4167	15.6995	15.5115	15.5219	14.9977	15.3773	15.1901	15.409	24	4	3	3	4	3	2	2	3
Q9DC33	Hmg20a	High mobility group protein 20A	0.260956	1	-0.531602	0.116954	1	0.361115	0.537652	1	-0.830754	0.959294	1	-1.86403	0.444192	1	-0.963113	0.449002	1	-1.00528	0.581335	0.622516	-0.649554	0.240791	0.833031	0.682877	0.175461	0.932477	0.674675	0.3634	1	-1.03655	17.2994	17.6968	18.3411	17.9661	17.5999	17.235	17.4855	18.377	16	3	2	3	1	3	1	2	1
Q9DC29	Abcb6	ATP-binding cassette sub-family B member 6, mitochondrial	0.405866	1	-0.135592	0.602216	1	-0.65387	0.96065	1	0.177783	0.48192	1	0.236563	0.474425	1	0.495021	0.432876	1	0.300675	0.879799	0.652925	0.330781	0.0883509	0.968027	-0.0413729	0.537435	0.905306	-0.818109	0.172496	1	0.105396	17.798	17.6624	17.1441	17.9757	17.4672	17.7037	17.9622	17.7679	28	4	4	4	4	3	3	3	3
Q9DC28	Csnk1d	Casein kinase I isoform delta	0.229106	1	-0.0659623	0.070592	1	0.01863	0.013324	0.998493	-0.00244284	0.510283	1	0.17332	0.00176495	1	-0.000853856	0.134524	1	-0.0612087	0.799222	0.76136	0.173964	0.163455	0.945855	-0.0653187	0.6614	0.920311	0.193448	1.20467	1	0.314255	17.8504	17.7845	17.869	17.848	17.6765	17.8498	17.6756	17.6152	28	4	4	4	4	3	3	3	3
Q9DC23	Dnajc10	DnaJ homolog subfamily C member 10	0.190373	1	0.0721016	0.161803	1	-0.0674491	0.951982	1	0.265812	0.514244	1	0.0960121	1.09801	1	0.201035	0.762888	1	0.256941	0.974717	0.721262	0.218144	0.584794	0.825678	0.194233	0.108254	0.984617	-0.0503403	0.212231	1	0.10379	18.3494	18.4215	18.282	18.6153	18.1313	18.2273	18.3323	18.3882	28	4	4	4	4	3	3	3	3
Q9DC16	Ergic1	Endoplasmic reticulum-Golgi intermediate compartment protein 1	0.971176	1	0.147674	0.0869131	1	-0.0236788	0.377689	0.997632	0.100761	0.000641213	1	-0.000373205	0.418465	1	-0.156143	0.444511	1	0.188257	0.214869	0.909742	-0.0704203	0.238875	0.929602	0.077627	0.200919	0.972415	0.0620435	0.639737	1	-0.250156	19.7977	19.9453	19.774	19.8984	19.8681	19.8677	19.7119	20.0563	28	4	4	4	4	3	3	3	3
Q9DC11	Plxdc2	Plexin domain-containing protein 2	0.175609	1	0.198468	0.124116	1	-0.260881	0.288267	1	0.404698	0.42265	1	0.772974	0.509447	1	1.05608	0.00461875	1	-0.0180127	0.318164	0.748578	0.579601	0.00493413	0.997387	0.00509564	0.333856	0.916718	-0.737364	0.0154147	1	0.0367703	17.5507	17.7491	17.9654	17.9554	17.6655	17.744	18.0272	16.9531	26	4	4	3	4	2	3	3	3
Q9DC07	Nebl	LIM zinc-binding domain-containing Nebulette	0.1831	1	0.156191	0.23652	1	0.193331	0.20532	0.994122	-0.156649	0.242528	1	0.129655	0.169481	1	0.0999222	0.0681244	1	0.0400721	0.216062	0.867658	0.127603	0.161545	0.92181	0.154139	0.243053	0.930379	0.221011	0.0263173	1	0.0308828	17.7119	17.868	17.9052	17.5552	17.5843	17.7139	17.6842	17.6243	28	4	4	4	4	3	3	3	3
Q9DC04	Rgs3	Regulator of G-protein signaling 3	0.355328	1	-0.450822	0.620323	1	-0.72462	0.264488	1	-0.38691	0.259914	1	-0.29606	0.222781	1	-0.235887	0.0398225	1	-0.0689036	0.182346	0.842113	0.340641	0.39826	0.838874	0.185878	0.370139	0.930128	-0.148092	0.0845003	1	-0.138157	17.1783	16.7274	16.4536	16.7913	16.8376	16.5416	16.6017	16.7687	28	4	4	4	4	3	3	3	3
Q9DBZ5	Eif3k	Eukaryotic translation initiation factor 3 subunit K	0.360609	1	0.0610318	0.257614	1	-0.0853105	0.21804	1	0.0492649	0.0680233	1	-0.0460021	0.0176003	1	0.0144056	0.114633	1	-0.0825742	0.705362	0.731972	0.246098	1.2917	0.727196	0.353131	0.265926	0.94678	0.146382	0.626593	1	0.281343	18.6937	18.7547	18.6084	18.7429	18.4476	18.4016	18.462	18.365	28	4	4	4	4	3	3	3	3
P35278	Rab5c	Ras-related protein Rab-5C	0.667642	1	0.165359	1.0346	1	-0.229321	0.634275	1	0.124037	0.406774	1	0.150764	0.0616	1	0.0253601	0.070908	1	0.0455608	2.45306	0.476091	0.400752	1.18331	0.725946	0.415348	0.384745	0.932814	0.146071	0.730908	1	0.359416	22.1387	22.3041	21.9094	22.2628	21.738	21.8888	21.7633	21.7835	28	4	4	4	4	3	3	3	3
Q9DBX2	Pdcl	Phosducin-like protein	0.339461	1	0.123207	0.692505	1	0.170169	0.250302	1	0.0960069	0.0126009	1	0.00824674	0.0509629	1	-0.0249125	0.98284	1	-0.324146	1.11223	0.585381	-0.357541	0.549746	0.817386	-0.242581	0.651546	0.926613	-0.162459	0.415722	1	0.164832	17.6263	17.7495	17.7964	17.7223	17.9838	17.9921	17.9589	17.6597	28	4	4	4	4	3	3	3	3
Q9DBT5	Ampd2	AMP deaminase 2	0.402739	1	0.136009	0.371354	1	-0.14485	0.0309054	0.99976	-0.0114918	0.00522643	1	0.00143115	0.733017	1	-0.175367	0.0356152	1	0.0160001	0.456478	0.810326	0.158107	1.29421	0.745506	0.292685	0.541961	0.920796	0.188625	0.0223931	1	0.00581741	19.2939	19.4299	19.1491	19.2824	19.1358	19.1373	18.9605	19.1518	28	4	4	4	4	3	3	3	3
Q9DBS9	Osbpl3	Oxysterol-binding protein-related protein 3	0.0296893	1	-0.0697911	0.541163	1	1.42278	0.296531	1	-0.706009	0.274133	1	0.302091	0.276639	1	-0.301913	0.95312	1	0.852569	0.198417	0.825599	-0.454964	0.805426	0.734178	-0.826846	0.47573	0.908583	1.26973	0.807817	1	-1.83603	16.7647	16.3904	18.2547	16.5152	16.5313	16.8334	16.4445	17.3838	22	3	3	3	2	3	3	2	3
Q9DBS5	Klc4	Kinesin light chain 4	0.0317967	1	0.0211101	0.115003	1	0.0715003	0.801543	1	-0.178144	0.785152	1	0.436659	0.055183	1	-0.137533	0.768223	1	0.417719	0.539027	0.742897	0.263465	0.229298	0.898196	-0.152085	0.259971	0.93291	0.472498	1.51945	1	-0.393884	16.5199	16.541	16.5914	16.3418	16.2565	16.6931	16.9459	16.6742	27	4	4	4	4	3	3	2	3
Q9DBS2	Tprg1l	Tumor protein p63-regulated gene 1-like protein	0.182362	1	0.0595222	0.160322	1	-0.0477505	0.563791	1	0.151536	0.0836502	1	0.0684598	0.0149077	1	0.0153542	0.0370704	1	-0.0248992	0.022681	0.983844	-0.0138221	0.0396244	0.986156	-0.0227598	0.118569	0.975021	-0.0769267	0.439417	1	0.163837	17.682	17.7415	17.6343	17.8336	17.6958	17.7643	17.7112	17.6709	28	4	4	4	4	3	3	3	3
Q9DBS1	Tmem43	Transmembrane protein 43	0.117247	1	0.138127	0.284522	1	0.314226	0.0180133	1	0.022038	0.26262	1	0.152145	0.0702174	1	-0.0449683	0.221085	1	0.113349	0.208386	0.852507	-0.176223	0.164174	0.914012	-0.190241	0.147278	0.958204	0.182972	0.365253	1	-0.418458	19.0731	19.2113	19.3874	19.0952	19.2493	19.4015	19.2044	19.3627	28	4	4	4	4	3	3	3	3
Q9DBR7	Ppp1r12a	Protein phosphatase 1 regulatory subunit 12A	0.240486	1	0.258075	0.627018	1	0.488854	0.320632	1	-0.239697	0.710081	1	0.221441	0.251613	1	0.0991332	0.271021	1	-0.175802	0.91679	0.562263	-0.517466	0.476278	0.785317	-0.480832	0.130444	0.972372	-0.127745	0.440462	1	-0.359899	17.5101	17.7681	17.9989	17.2704	18.0275	18.249	18.1267	17.8517	28	4	4	4	4	3	3	3	3
Q9DBR3	Armc8	Armadillo repeat-containing protein 8	0.220428	1	-0.148323	0.38529	1	0.203048	0.114104	0.999888	-0.0842838	0.00605711	1	-0.00449435	0.217934	1	-0.0985622	0.00536052	0.999697	-0.00334676	0.157727	0.907246	0.0930715	0.0583846	0.968845	-0.0507568	0.907293	0.921153	0.394682	0.154267	1	0.140965	17.9528	17.8045	18.1558	17.8685	17.8597	17.8552	17.7611	17.8564	28	4	4	4	4	3	3	3	3
Q9DBR1	Xrn2	5'-3' exoribonuclease 2	0.0680414	1	-0.0311069	0.589099	1	-0.182113	0.00164723	0.999537	-0.000878811	0.492719	1	0.128419	0.380636	1	0.146081	0.0799799	1	0.0232277	0.307526	0.852329	0.119618	0.102519	0.967161	-0.0399081	0.664666	0.90729	-0.208576	0.0173162	1	0.00940371	18.6839	18.6528	18.5018	18.683	18.5643	18.6927	18.7104	18.5875	28	4	4	4	4	3	3	3	3
Q9DBR0	Akap8	A-kinase anchor protein 8	0.0709783	1	0.025651	0.278689	1	-0.0432096	0.740775	1	-0.20598	0.378063	1	0.135032	0.0715394	1	0.0342108	0.286856	1	0.154563	0.7346	0.74166	0.212106	0.299609	0.912728	0.102725	0.811871	0.929936	0.134685	0.00955036	1	0.00564384	17.1079	17.1336	17.0647	16.9019	16.8958	17.0308	16.93	17.0504	28	4	4	4	4	3	3	3	3
Q9DBP5	Cmpk1	UMP-CMP kinase	0.45215	1	0.129567	0.362248	1	-0.114694	0.0316196	1	-0.0131249	0.522053	1	-0.102741	0.172844	1	-0.0396245	0.808464	1	-0.0996113	0.00143686	1	0.000398	0.792117	0.791363	0.232706	0.190895	0.973218	-0.0746716	0.161725	1	0.0817542	22.2984	22.428	22.1837	22.2853	22.298	22.1953	22.2584	22.1984	28	4	4	4	4	3	3	3	3
Q9DBN5	Lonp2	Lon protease homolog 2, peroxisomal	0.0884282	1	0.136916	0.545307	1	0.301201	0.37116	1	0.264015	0.524868	1	0.625635	0.00844742	1	0.0154568	0.601215	1	0.668577	0.217723	0.839818	0.256048	0.134372	0.920443	-0.232672	0.716477	0.928102	0.541792	0.366982	1	-0.302783	16.3071	16.9565	16.6083	16.5711	16.051	16.6767	16.0665	16.7196	27	4	3	4	4	3	3	3	3
Q9DBN4	P33monox	Putative monooxygenase p33MONOX	0.100706	1	-0.230227	0.252275	1	0.225786	0.268648	1	0.185025	0.0352554	1	0.0288779	0.376439	1	-0.344574	0.157446	1	-0.106015	0.336593	0.791292	-0.264915	0.214541	0.844775	-0.52402	0.297533	0.933495	0.305446	0.0646825	1	0.0510387	16.7822	17.2965	17.008	16.9672	17.0471	17.076	16.7025	16.9411	27	4	3	4	4	3	3	3	3
Q9CY73	Mrpl44	39S ribosomal protein L44, mitochondrial	0.379449	1	0.393232	0.767268	1	0.524202	0.162629	1	0.0559278	0.594966	1	-0.119237	0.197689	1	-0.0576331	0.119594	1	-0.0177148	2.4274	0.470373	-0.374508	0.0933152	0.943227	0.137961	0.201395	0.946821	0.207327	0.758546	1	-0.304762	17.786	18.1792	18.3102	17.8419	18.1605	18.0413	18.1029	18.1428	28	4	4	4	4	3	3	3	3
Q9DBL7	Coasy	Bifunctional coenzyme A synthase	0.502704	1	0.24233	0.100063	1	0.0519204	0.263593	0.997486	-0.1438	0.00876293	1	-0.00204913	0.372387	1	0.262287	1.51116	1	0.218204	0.982804	0.711744	0.236087	0.987336	0.720651	0.480466	0.0280047	1	0.0257209	0.130748	1	-0.109679	17.3323	17.5746	17.3842	17.1885	17.0962	17.0941	17.3585	17.3144	28	4	4	4	4	3	3	3	3
Q9DBL2	Gdap2	Ganglioside-induced differentiation-associated protein 2	1.90661	1	-0.333865	0.18181	1	-0.0755391	2.08592	1	-0.369825	0.537164	1	-0.472405	0.298605	1	-0.307119	0.420935	1	-0.392903	0.147179	0.895739	-0.127903	0.0357798	0.992466	0.0106374	0.176182	0.9722	0.103677	0.0564487	1	-0.0219874	17.0278	16.694	16.9523	16.658	17.1557	16.6833	16.8486	16.7628	28	4	4	4	4	3	3	3	3
Q9DBL1	Acadsb	Short/branched chain specific acyl-CoA dehydrogenase, mitochondrial	0.439762	1	0.204721	0.13029	1	0.0814333	0.817744	1	0.376106	0.421371	1	0.184041	0.550245	1	0.232147	0.336285	1	0.214447	0.119482	0.933474	-0.0790332	0.137741	0.953244	-0.0583529	0.504012	0.919207	-0.229747	0.0521523	0.999953	-0.0435243	19.6837	19.8885	19.7652	20.0598	19.7628	19.9468	19.9949	19.9772	28	4	4	4	4	3	3	3	3
Q9DBJ1	Pgam1	Phosphoglycerate mutase 1	0.54412	1	0.168456	0.125044	1	0.0557871	0.187419	0.997132	0.0463653	0.178842	1	0.0256348	0.275927	1	-0.0459868	0.120571	1	0.0316346	1.0751	0.741915	0.187195	1.07761	0.746904	0.330016	0.741739	0.922102	0.288969	0.49601	1	0.137399	23.4985	23.667	23.5543	23.5449	23.3113	23.337	23.2653	23.343	28	4	4	4	4	3	3	3	3
Q9DBH5	Lman2	Vesicular integral-membrane protein VIP36	0.255196	1	0.096271	0.176479	1	0.0556278	0.843651	1	0.210916	0.0650558	1	-0.0209173	0.205143	1	-0.0682615	0.219053	1	0.0821228	0.313665	0.886203	-0.0790135	0.0772076	0.96867	0.0381748	0.112157	0.984778	0.0448758	0.0788914	1	-0.0403223	18.98	19.0763	19.0356	19.1909	19.059	19.0381	18.9908	19.1411	28	4	4	4	4	3	3	3	3
Q9DBG9	Tax1bp3	Tax1-binding protein 3	0.179579	1	0.158976	0.141446	1	0.164415	0.57119	1	0.406813	0.390279	1	0.444407	0.539056	1	0.38957	0.208642	1	0.144751	0.363909	0.790996	-0.243455	0.474022	0.779862	-0.528886	0.395949	0.916494	-0.46861	0.0927631	1	-0.110865	17.9687	18.1277	18.1331	18.3755	18.2122	18.6566	18.6017	18.3569	28	4	4	4	4	3	3	3	3
Q9DBG7	Srpra	Signal recognition particle receptor subunit alpha	0.945494	1	1.41306	0.813896	1	1.09002	0.374981	1	0.367111	0.385724	1	-0.095143	0.262304	1	-0.078769	0.264476	1	-0.109489	0.286942	0.900311	0.0723839	0.854985	0.709571	1.58059	0.753099	0.890516	1.24117	0.294453	1	0.467565	17.4555	18.8686	18.5456	17.8226	17.3831	17.288	17.3044	17.2737	28	4	4	4	4	3	3	3	3
Q9DBG6	Rpn2	Dolichyl-diphosphooligosaccharide--protein glycosyltransferase subunit 2	0.768805	1	0.208242	0.0588821	1	-0.0148878	2.09941	1	0.290239	0.144321	1	0.0509866	0.200075	1	0.0697498	0.932156	1	0.323435	0.603409	0.791122	0.1609	1.07657	0.747184	0.318156	0.349157	0.960649	0.0762622	0.370282	1	0.116737	21.027	21.2353	21.0122	21.3173	20.8661	20.9171	20.9359	21.1896	28	4	4	4	4	3	3	3	3
Q9DBG5	Plin3	Perilipin-3	0.0289465	1	0.0710766	0.00393792	1	-0.00917554	0.0202212	1	0.0504129	0.361182	1	0.470823	0.31664	1	0.421663	0.195202	1	0.315489	0.0903026	0.921918	0.173419	0.0966482	0.932692	-0.226327	0.125975	0.957788	-0.257419	0.192909	1	-0.520812	16.8535	16.9246	16.8443	16.9039	16.6801	17.1509	17.1017	16.9956	28	4	4	4	4	3	3	3	3
Q9DBG3	Ap2b1	AP-2 complex subunit beta	0.0110456	1	0.00531387	0.0181586	1	0.00982761	0.098383	1	-0.0383916	0.747916	1	-0.124343	0.274895	1	-0.105122	0.27951	1	-0.0677884	0.491172	0.820329	-0.142272	0.0276965	0.993073	-0.012615	0.0436041	0.998151	-0.0273229	0.0631825	1	-0.0265074	22.5331	22.5384	22.5429	22.4947	22.6754	22.551	22.5702	22.6076	28	4	4	4	4	3	3	3	3
Q9DBF1	Aldh7a1	Alpha-aminoadipic semialdehyde dehydrogenase	0.072832	1	0.0746713	0.0315057	1	0.0337625	0.224874	1	0.190736	0.336419	1	0.197723	0.194283	1	0.124629	0.338845	1	0.243334	0.0571723	0.957237	-0.0542045	0.200294	0.898767	-0.177256	0.157481	0.959798	-0.145071	0.2457	1	-0.248975	19.5711	19.6457	19.6048	19.7618	19.6253	19.823	19.7499	19.8686	28	4	4	4	4	3	3	3	3
Q9DBE8	Alg2	Alpha-1,3/1,6-mannosyltransferase ALG2	0.04881	1	0.0304303	0.0454716	1	-0.027329	0.102026	1	-0.0406022	0.111453	1	-0.0444762	0.111307	1	-0.0415897	0.431238	1	-0.117242	0.203437	0.909699	-0.0731138	0.00239044	0.99869	0.00179275	0.0909294	0.984549	-0.058853	0.0475713	1	-0.0242839	20.0795	20.11	20.0522	20.0389	20.1526	20.1082	20.111	20.0354	28	4	4	4	4	3	3	3	3
Q9DBE0	Csad	Cysteine sulfinic acid decarboxylase	0.0524419	1	0.125101	0.0593878	1	0.14063	0.392794	1	0.518953	0.079817	1	0.105782	0.288758	1	0.295906	0.583746	1	0.590999	0.106119	0.908659	0.168841	0.0749213	0.94896	0.188159	0.00514615	0.999937	0.0135641	0.0196195	1	-0.0382051	15.7664	15.7933	15.9417	16.1605	15.2709	15.429	15.4805	15.7551	18	2	3	3	2	2	2	2	2
Q9D0J8	Ptms	Parathymosin	0.269799	1	0.173816	0.316306	1	0.186944	0.250741	1	0.0770884	0.193103	1	0.147626	0.183808	1	0.148685	0.653832	1	0.325616	2.41561	0.394378	0.564172	0.735565	0.739053	0.590362	0.768565	0.918735	0.60243	0.562946	1	0.340223	23.4901	23.6639	23.677	23.5672	22.9259	23.0735	23.0746	23.2515	28	4	4	4	4	3	3	3	3
P47963	Rpl13	60S ribosomal protein L13	0.543829	1	0.18142	0.114933	1	-0.0500827	0.529323	1	0.129292	0.0614527	1	0.0339813	0.449694	1	0.123922	0.572167	1	0.181112	2.41427	0.469412	0.372814	1.12343	0.73431	0.520253	0.429497	0.933018	0.19881	0.56467	1	0.232991	21.7847	21.9661	21.7346	21.914	21.4119	21.4459	21.5358	21.593	28	4	4	4	4	3	3	3	3
Q9DBC3	Cmtr1	Cap-specific mRNA (nucleoside-2'-O-)-methyltransferase 1	0.488311	1	0.240802	0.439937	1	0.174188	0.918355	1	0.255373	0.0204791	1	-0.0132065	0.211652	1	0.113187	0.42091	1	0.258657	0.0763037	0.95211	0.0489058	0.625825	0.78974	0.302914	0.309341	0.952373	0.109906	0.783264	1	0.195078	16.8448	17.0856	17.019	17.1002	16.7959	16.7827	16.9091	17.0546	28	4	4	4	4	3	3	3	3
Q9DB91	Med29	Mediator of RNA polymerase II transcription subunit 29	0.0693316	1	-0.0922964	0.0267124	1	0.032125	0.809483	1	-0.68903	0.203938	1	0.245329	0.0433562	1	-0.1027	0.171753	1	-0.304091	0.326104	0.762046	-0.435557	0.976634	0.720132	-0.773182	0.189396	0.942189	-0.300732	0.463168	1	-0.655201	15.2174	14.3837	14.7426	13.9947	15.7273	15.7667	15.9348	15.5341	17	3	2	3	2	2	2	1	2
Q9DB77	Uqcrc2	Cytochrome b-c1 complex subunit 2, mitochondrial	0.235492	1	0.0630302	0.313164	1	0.0854111	0.877769	1	0.176107	0.0380855	1	-0.0228481	0.117708	1	0.0686569	0.37531	1	0.163179	0.317132	0.85223	-0.121066	0.0897177	0.9679	-0.0351877	0.270634	0.955881	-0.104312	0.604469	1	-0.168231	21.896	21.959	21.9814	22.0721	22.017	21.9942	22.0857	22.1802	28	4	4	4	4	3	3	3	3
Q9DB73	Cyb5r1	NADH-cytochrome b5 reductase 1	0.435559	1	0.377255	0.159267	1	-0.124733	0.288505	1	0.15908	0.00376655	1	-0.00917784	0.285602	1	0.420332	0.377332	1	0.532286	0.323531	0.771907	0.365746	0.518331	0.751017	0.752179	0.178969	0.954241	-0.179319	0.153876	1	-0.148662	15.5938	15.971	15.469	15.7528	15.228	15.6555	15.6483	15.7603	27	4	4	4	4	3	2	3	3
P39689	Cdkn1a	Cyclin-dependent kinase inhibitor 1	1.31102	1	0.954071	0.300904	1	-0.253994	1.51431	1	0.911212	0.0174709	1	0.0441475	0.168836	1	-0.794171	0.665096	1	-1.26722	2.41308	0.127	-1.92242	0.631256	0.723929	-1.0125	0.400035	0.918679	-1.38224	0.522893	1	-0.510122	NaN	16.5415	NaN	16.046	16.9731	17.7714	19.645	16.7372	9	0	1	0	1	3	2	1	1
Q9QYJ0	Dnaja2	DnaJ homolog subfamily A member 2	0.525013	1	0.17012	0.261623	1	0.105653	0.103195	1	0.0309401	0.193965	1	-0.0567983	0.219763	1	0.083751	0.0392305	1	0.0207583	2.40647	0.603457	0.235061	1.19473	0.734655	0.461979	0.508723	0.9077	0.256963	0.293706	1	0.167701	20.5329	20.703	20.6385	20.5638	20.2978	20.241	20.3816	20.3186	28	4	4	4	4	3	3	3	3
Q9DB50	Ap1s2	AP-1 complex subunit sigma-2	0.186011	1	0.121957	0.106457	1	0.0729871	0.44661	1	-0.287511	0.88436	1	-0.135626	1.05708	1	-0.3662	0.403191	1	-0.114526	0.0474437	0.965674	-0.0364971	0.660185	0.812728	0.221086	1.0443	0.921772	0.40269	0.154164	1	-0.116327	18.8394	18.9613	18.9123	18.5518	18.8758	18.7402	18.5096	18.7613	28	4	4	4	4	3	3	3	3
Q9DB43	Zfpl1	Zinc finger protein-like 1	0.212592	1	0.14719	0.782923	1	0.266097	0.560946	1	-0.195235	0.0465948	1	-0.0537682	0.151989	1	-0.209781	0.45482	1	-0.242009	0.160305	0.908393	-0.0884941	0.098636	0.946519	0.112464	0.393039	0.909491	0.387384	0.00567913	1	0.00368357	17.8182	17.9654	18.0843	17.623	17.9067	17.853	17.6969	17.6647	28	4	4	4	4	3	3	3	3
Q9DB41	Slc25a18	Mitochondrial glutamate carrier 2	0.089604	1	-0.038651	0.0197502	1	0.010663	0.110971	0.999526	-0.0516777	0.361686	1	-0.230901	0.745902	1	-0.41702	0.297165	1	0.140746	0.175129	0.90217	0.0927116	0.646266	0.790829	0.284962	1.14987	0.897478	0.520394	0.0836201	1	0.0345817	20.4763	20.4377	20.487	20.4246	20.3836	20.1527	19.9666	20.5244	28	4	4	4	4	3	3	3	3
Q9DB34	Chmp2a	Charged multivesicular body protein 2a	0.516783	1	0.216251	0.245855	1	-0.103786	1.65056	1	0.274152	0.387151	1	0.295191	0.35639	1	0.238029	0.540146	1	0.485288	1.27662	0.470655	0.626614	1.09694	0.726786	0.547674	0.740135	0.916295	0.284798	0.409234	1	0.234996	18.6811	18.8974	18.5773	18.9553	18.0545	18.3497	18.2925	18.5398	28	4	4	4	4	3	3	3	3
Q9WVK8	Cyp46a1	Cholesterol 24-hydroxylase	0.615978	1	-0.54887	2.38932	1	-0.98348	1.39038	1	-0.560663	0.717383	1	0.436572	0.138547	1	-0.0634607	0.0559131	1	0.0276101	2.39538	0.172533	1.23358	0.195828	0.878554	0.248135	0.951097	0.919618	0.313558	1.50417	1	0.653537	18.3972	17.8484	17.4137	17.8366	17.1636	17.6002	17.1002	17.1913	28	4	4	4	4	3	3	3	3
Q9DB29	Iah1	Isoamyl acetate-hydrolyzing esterase 1 homolog	0.246806	1	-0.134158	0.761058	1	-1.06029	0.419516	1	-0.447191	0.212092	1	0.622502	0.100666	1	-0.368949	0.32084	1	0.866042	0.360757	0.723179	0.787648	0.0317751	0.986475	0.0309877	0.0327973	0.99214	0.0963054	0.359147	1	-0.599825	17.0039	16.8697	16.5701	16.9687	17.2695	16.8388	16.5661	17.0823	24	4	4	3	3	2	3	2	3
Q9DB27	Mcts1	Malignant T-cell-amplified sequence 1	0.305996	1	0.0945482	0.377175	1	-0.12783	0.406711	1	-0.0644217	0.105153	1	0.0479317	0.475252	1	0.153081	0.31419	1	0.0657902	0.700016	0.797759	0.143573	0.463808	0.832998	0.190189	0.306177	0.941848	-0.137337	0.0546915	1	-0.00934982	19.4613	19.5559	19.3335	19.3969	19.3178	19.3657	19.4709	19.3836	28	4	4	4	4	3	3	3	3
Q9DB25	Alg5	Dolichyl-phosphate beta-glucosyltransferase	1.27932	1	0.349607	0.450033	1	0.126614	1.302	1	0.226605	0.0367068	1	0.0307738	0.0238153	1	-0.0223153	0.0206697	1	0.0149485	0.606329	0.742629	-0.24401	0.122477	0.947546	0.0748232	0.151725	0.971845	-0.095081	0.0863233	1	-0.0411925	17.1213	17.4709	17.2479	17.3479	17.3653	17.3961	17.343	17.3802	28	4	4	4	4	3	3	3	3
Q9DB20	Atp5po	ATP synthase subunit O, mitochondrial	0.0815578	1	0.0301156	0.522413	1	-0.125752	1.19363	1	0.24436	0.133485	1	0.067941	0.242149	1	0.10283	0.250801	1	0.135997	0.232304	0.87629	-0.104921	0.490063	0.856546	-0.142747	2.39572	0.895213	-0.333503	0.213179	1	-0.0755467	23.7956	23.8258	23.6699	24.04	23.9006	23.9685	24.0034	24.0366	28	4	4	4	4	3	3	3	3
Q9DB16	Cab39l	Calcium-binding protein 39-like	0.343104	1	0.628445	0.141299	1	0.158815	0.418796	1	0.545345	0.532695	1	0.755397	1.0831	1	0.697414	0.0885347	1	-0.0712961	0.258776	0.836755	0.202355	0.025119	0.984057	0.0754029	0.297712	0.931533	-0.336243	0.379899	1	0.742394	17.0826	17.7111	17.2415	17.628	16.8803	17.6357	17.5777	16.809	28	4	4	4	4	3	3	3	3
Q9DB15	Mrpl12	39S ribosomal protein L12, mitochondrial	1.64096	1	0.204731	0.131889	1	0.0647616	2.42556	1	0.248912	0.124265	1	0.0594145	0.102518	1	0.0442308	0.327932	1	0.169981	0.0831679	0.962483	0.0280096	0.717307	0.82616	0.173326	0.0773077	0.987206	0.0485404	0.142963	1	0.069818	20.6722	20.8769	20.737	20.9211	20.6442	20.7036	20.6884	20.8142	28	4	4	4	4	3	3	3	3
Q9DB07	Ift46	Intraflagellar transport protein 46 homolog	0.0989201	1	-0.0947623	0.134552	1	0.112014	0.412174	1	-0.272013	0.723736	1	0.644058	0.222504	1	0.242595	0.626707	1	0.630176	0.551967	0.687279	0.467002	0.301417	0.840249	-0.271818	0.433947	0.907765	0.336422	0.604741	1	-0.551595	15.158	15.3166	15.27	15.0402	15.4797	15.4026	14.9963	15.3212	22	4	3	4	3	1	2	2	3
Q9DB05	Napa	Alpha-soluble NSF attachment protein	0.577263	1	0.173514	0.0760037	1	0.0324078	0.321286	0.996926	0.117067	0.0266557	1	0.0132828	0.161749	1	0.0564009	0.301767	1	0.09843	0.0924264	0.950765	0.0438689	0.724466	0.814146	0.2041	0.055892	0.9995	0.0198757	0.114335	1	0.0508261	20.9069	21.0804	20.9393	21.024	20.8631	20.8763	20.9195	20.9615	28	4	4	4	4	3	3	3	3
Q9DAW9	Cnn3	Calponin-3	0.0766563	1	0.16346	0.105142	1	0.216416	0.128169	1	-0.239605	0.864998	1	0.299468	0.493748	1	0.193949	0.0430982	1	-0.0224603	0.304826	0.76608	-0.445495	0.360204	0.79521	-0.581503	0.252335	0.928434	-0.423027	0.42677	1	-0.738271	21.319	21.4824	21.5354	21.0794	21.7645	22.0639	21.9584	21.742	28	4	4	4	4	3	3	3	3
Q9DAW6	Prpf4	U4/U6 small nuclear ribonucleoprotein Prp4	0.303889	1	0.117286	0.0630521	1	0.0206761	0.711728	1	-0.1394	0.048843	1	0.0141811	0.50156	1	-0.134183	0.178799	1	0.0745494	0.00419899	0.998775	-0.00164143	0.248875	0.919175	0.101463	0.663718	0.933641	0.153217	0.510763	1	-0.1062	17.6667	17.784	17.6874	17.5273	17.6684	17.6826	17.5342	17.7429	28	4	4	4	4	3	3	3	3
Q9DAU1	Cnpy3	Protein canopy homolog 3	0.726458	1	0.295313	0.322917	1	0.158161	0.383078	0.995787	0.108642	0.414653	1	-0.132705	0.181354	1	-0.0746752	0.130179	1	0.0770524	0.481649	0.865289	0.083893	1.02083	0.725073	0.511911	0.537955	0.917636	0.316729	0.0974225	1	-0.057313	18.6172	18.9125	18.7754	18.7259	18.5333	18.4006	18.4587	18.6104	28	4	4	4	4	3	3	3	3
Q9DAS9	Gng12	Guanine nucleotide-binding protein G(I)/G(S)/G(O) subunit gamma-12	0.358366	1	0.484171	0.172481	1	0.230007	0.000263483	1	-0.000378132	0.192546	1	0.129404	0.386518	1	-0.213939	0.254454	1	0.151689	0.0754778	0.94116	0.0840478	0.30067	0.823944	0.438815	0.463185	0.921564	0.527994	0.0649468	1	-0.105743	18.898	19.3821	19.128	18.8976	18.8139	18.9433	18.6	18.9656	28	4	4	4	4	3	3	3	3
Q9DAR7	Dcps	m7GpppX diphosphatase	0.0948205	1	0.030962	0.0486253	1	0.0104742	0.515357	1	-0.0640697	0.396267	1	-0.100375	0.35597	1	-0.123465	0.293954	1	0.0598876	0.789581	0.819332	0.118316	0.799736	0.790027	0.249653	0.945072	0.930366	0.252255	0.121436	1	-0.0261092	19.2214	19.2524	19.2319	19.1574	19.1031	19.0027	18.9796	19.163	28	4	4	4	4	3	3	3	3
Q9DAM7	Tmem263	Transmembrane protein 263	0.0392577	1	0.0723081	0.0145906	1	-0.0279355	0.407772	1	0.474218	0.173439	1	-0.156745	0.459331	1	-0.388414	0.0563882	1	0.0486215	1.18586	0.419065	-1.20105	0.740465	0.740609	-0.972001	0.600622	0.931977	-0.840575	0.72754	1	-0.82724	17.7421	17.8144	17.7142	18.2163	18.9432	18.7864	18.5548	18.9918	28	4	4	4	4	3	3	3	3
Q9CRA7	Dmac2l	ATP synthase subunit s, mitochondrial	0.0266963	1	-0.0146828	0.126417	1	-0.053575	1.5566	1	-0.249035	0.0708097	1	-0.0173601	0.117168	1	-0.0212701	0.511268	1	-0.147394	2.3772	0.643325	-0.21339	0.395963	0.835187	-0.210713	0.59333	0.910664	-0.245695	0.693599	1	-0.205284	17.0583	17.0436	17.0047	16.8092	17.2717	17.2543	17.2504	17.1243	28	4	4	4	4	3	3	3	3
Q9DAI2	Ift22	Intraflagellar transport protein 22 homolog	0.00922919	1	0.00614977	0.207023	1	0.105457	0.988406	1	-0.404684	0.23609	1	-0.124599	0.0627473	1	-0.0407772	0.191366	1	-0.152256	0.0184887	0.987334	0.0117863	0.246136	0.897951	0.142536	0.302315	0.937537	0.15802	0.0365134	1	-0.0305634	18.3715	18.3776	18.4769	17.9668	18.3597	18.2351	18.3189	18.2074	28	4	4	4	4	3	3	3	3
Q9D9V3	Echdc1	Ethylmalonyl-CoA decarboxylase	0.0421136	1	-0.0269351	0.272007	1	-0.157872	0.0423588	0.996509	0.0315566	0.439069	1	0.247969	0.404884	1	0.205884	0.467199	1	0.255497	0.799409	0.654463	0.361994	0.129676	0.941455	0.0870895	0.0022821	1	-0.00176207	0.129174	1	0.130342	18.9338	18.9069	18.7759	18.9654	18.5718	18.8198	18.7777	18.8273	28	4	4	4	4	3	3	3	3
Q9D9E0	Slc22a17	Solute carrier family 22 member 17	0.559879	1	0.307822	0.369955	1	-0.216089	0.238911	0.997692	0.159915	0.155559	1	-0.094504	0.28651	1	-0.12348	0.236902	1	-0.2335	0.453544	0.748519	0.295135	1.65167	0.743647	0.697461	0.548026	0.921636	0.202526	0.534923	1	0.407962	18.6776	18.9855	18.4616	18.8376	18.3825	18.288	18.259	18.149	28	4	4	4	4	3	3	3	3
P62192	Psmc1	26S proteasome regulatory subunit 4	0.488204	1	0.0963249	0.694221	1	-0.116038	0.819584	0.998538	0.0871143	0.563446	1	0.141797	1.1861	1	0.259613	0.718768	1	0.176397	2.37631	0.51585	0.311863	1.04633	0.767218	0.266391	0.22514	0.974928	-0.0637883	0.741377	1	0.169546	20.9512	21.0475	20.8351	21.0383	20.6393	20.7811	20.8989	20.8157	28	4	4	4	4	3	3	3	3
Q9D964	Gatm	Glycine amidinotransferase, mitochondrial	0.370659	1	-0.124891	0.533636	1	-0.257141	0.0520502	0.996605	0.0228629	0.0171924	1	0.0265821	0.106855	1	-0.162281	0.234949	1	0.301339	1.10001	0.47985	0.824147	1.25224	0.695671	0.672674	0.966928	0.897911	0.729287	0.59712	1	0.39569	18.2619	18.137	18.0048	18.2848	17.4378	17.4644	17.2755	17.7391	28	4	4	4	4	3	3	3	3
Q9D958	Spcs1	Signal peptidase complex subunit 1	0.846281	1	0.252832	0.384351	1	0.159862	0.154286	1	0.0765162	0.211109	1	-0.137836	0.569314	1	-0.347041	0.0318993	1	0.0180073	0.265043	0.84845	-0.149333	0.748026	0.791677	0.241335	0.81459	0.919686	0.35757	0.204183	1	-0.102344	19.5598	19.8126	19.7196	19.6363	19.7091	19.5713	19.3621	19.7271	28	4	4	4	4	3	3	3	3
Q9D924	Isca1	Iron-sulfur cluster assembly 1 homolog, mitochondrial	0.237884	1	0.0850401	0.666082	1	0.145932	0.00394337	1	0.00154734	0.492782	1	0.18967	0.726206	1	0.233818	1.48023	1	0.520575	0.657891	0.761702	0.193669	0.201446	0.928183	0.0890393	0.428337	0.946678	0.105783	0.636036	1	-0.25065	17.3797	17.4647	17.5256	17.3812	17.186	17.3757	17.4198	17.7066	28	4	4	4	4	3	3	3	3
Q9D920	Borcs5	BLOC-1-related complex subunit 5	0.347957	1	0.0646329	0.00849435	1	0.00246954	0.0133167	0.998922	0.00256538	0.277459	1	0.197662	0.13033	1	-0.0991433	0.101939	1	0.0791925	0.336112	0.830137	0.168409	0.0862923	0.968313	0.0353799	0.85935	0.928374	0.270022	1.29537	1	0.222231	18.3239	18.3885	18.3264	18.3265	18.1555	18.3532	18.0563	18.2347	28	4	4	4	4	3	3	3	3
Q9D906	Atg7	Ubiquitin-like modifier-activating enzyme ATG7	0.0507746	1	0.0211153	0.303525	1	-0.112531	0.0971877	1	0.0363369	0.5082	1	0.606898	0.19509	1	0.16407	0.104244	1	0.0585524	0.514047	0.748029	0.264994	0.32965	0.829388	-0.320789	0.0169649	1	-0.0116073	2.87263	1	0.256155	17.0376	17.0587	16.9251	17.0739	16.7726	17.3795	16.9367	16.8312	28	4	4	4	4	3	3	3	3
Q9D902	Gtf2e2	General transcription factor IIE subunit 2	0.0275838	1	-0.0287917	0.598147	1	0.345923	0.0189461	0.999514	-0.0162706	0.39245	1	-0.513899	0.974975	1	-0.49935	0.99026	1	-0.371051	1.20049	0.512579	-0.488452	0.00186544	0.998869	-0.00334406	0.500109	0.920599	0.356822	0.0492406	1	-0.0558918	15.5589	15.8365	15.9048	15.5426	16.0473	16.0609	15.5523	15.6763	25	4	3	4	4	3	2	2	3
Q9D8Z2	Triap1	TP53-regulated inhibitor of apoptosis 1	0.264549	1	0.328868	0.235058	1	0.25852	0.156766	0.997104	-0.221862	0.974175	1	0.388943	0.100629	1	-0.0648069	0.67667	1	0.140752	0.882263	0.52167	0.702105	0.609079	0.74655	0.64203	1.28676	0.864516	1.02543	0.253663	1	0.41569	16.7331	17.062	16.9916	16.5112	16.031	16.4199	15.9662	16.1717	28	4	4	4	4	3	3	3	3
Q9D8Y1	Tmem126a	Transmembrane protein 126A	1.3005	1	0.390757	0.0353959	1	0.0263424	0.50259	1	0.212628	0.0272982	1	0.0220966	0.761312	1	-0.222725	0.0733191	1	-0.0411606	0.433907	0.800451	0.182389	1.20253	0.716979	0.551049	0.777847	0.914161	0.431456	0.633439	1	0.365938	18.1579	18.5487	18.1843	18.3705	17.9755	17.9976	17.7528	17.9344	28	4	4	4	4	3	3	3	3
Q9D8Y0	Efhd2	EF-hand domain-containing protein D2	0.361497	1	0.125152	0.22717	1	-0.133682	0.121196	1	0.0423665	0.212676	1	0.105329	0.432276	1	0.188532	0.40141	1	0.233525	0.738828	0.713376	0.270482	0.868095	0.770994	0.290306	0.0680494	0.986521	-0.0517317	0.168319	1	-0.0771585	19.7921	19.9173	19.6585	19.8345	19.5217	19.627	19.7102	19.7552	28	4	4	4	4	3	3	3	3
Q9D8X2	Ccdc124	Coiled-coil domain-containing protein 124	0.715451	1	0.425848	0.521848	1	0.345635	0.73264	1	0.452221	0.0873512	1	-0.081213	0.133994	1	0.0761795	0.234125	1	-0.24286	0.237634	0.837927	-0.227027	0.59023	0.794164	0.280033	0.129361	0.984883	0.0424283	0.724424	1	0.591972	17.5769	18.0027	17.9225	18.0291	17.8039	17.7227	17.8801	17.561	28	4	4	4	4	3	3	3	3
Q9D8X1	Cutc	Copper homeostasis protein cutC homolog	0.0543399	1	0.108577	0.00354132	1	-0.00545788	0.0942463	1	0.123756	0.281403	1	-0.380693	0.211841	1	-0.358005	0.34087	1	-0.577576	0.104604	0.905757	-0.193875	0.170311	0.890296	0.295396	0.12769	0.972123	0.158673	0.0773576	1	0.0782192	14.8594	14.156	14.9679	15.0198	14.9307	14.6822	14.7319	14.5123	21	2	2	3	4	2	2	3	3
Q9D8W7	Ociad2	OCIA domain-containing protein 2	0.16914	1	0.0774217	0.0108238	1	0.00382423	0.86862	1	0.190246	0.343997	1	-0.130699	0.924421	1	-0.548314	0.350329	1	-0.261819	0.777291	0.709688	-0.279438	0.15249	0.94259	-0.0713177	0.604352	0.915106	0.272701	0.434276	1	-0.0928421	18.0586	18.136	18.0624	18.2488	18.338	18.2073	17.7897	18.0762	28	4	4	4	4	3	3	3	3
Q9D8W5	Psmd12	26S proteasome non-ATPase regulatory subunit 12	0.337455	1	0.119507	1.02514	1	0.24345	0.469627	1	0.113389	0.149535	1	-0.0505269	0.297654	1	-0.0500234	0.409462	1	-0.0527318	0.21937	0.908876	-0.0708324	0.243303	0.921578	0.0992014	1.26057	0.928415	0.222641	0.734819	1	0.100102	20.635	20.7545	20.8785	20.7484	20.7059	20.6553	20.6558	20.6531	28	4	4	4	4	3	3	3	3
Q8C7H1	Mmaa	Methylmalonic aciduria type A homolog, mitochondrial	1.04575	1	-1.15965	0.786061	1	-0.577821	1.60209	1	-0.923427	1.76671	1	0.581004	1.80653	1	0.625232	0.430693	1	0.317863	2.37464	0.150667	1.38603	0.222682	0.854481	-0.354619	0.203238	0.948663	0.182978	0.00920387	1	-0.0117693	18.6691	17.5095	18.0913	17.7457	17.2831	17.8641	17.9083	17.601	28	4	4	4	4	3	3	3	3
Q9D8V0	Hm13	Minor histocompatibility antigen H13	0.215103	1	0.131354	0.0881725	1	0.0558906	0.00244661	1	0.00144386	0.392153	1	0.315684	0.208094	1	0.178682	0.490506	1	0.37698	0.0276992	0.975444	0.0273558	0.284715	0.874072	-0.156974	0.188058	0.971906	-0.0954359	0.837965	1	-0.318778	19.4035	19.5349	19.4594	19.4049	19.3761	19.6918	19.5548	19.7531	28	4	4	4	4	3	3	3	3
Q9D8U8	Snx5	Sorting nexin-5	0.0318613	1	0.0393052	0.00956875	1	-0.0101509	0.0306345	0.998748	0.0318494	0.625983	1	0.250554	0.700973	1	0.339256	0.705028	1	0.24173	0.510443	0.741607	0.304414	0.0734994	0.95824	0.0931654	0.0414811	0.993052	-0.0449932	0.0444906	1	0.0578794	17.8962	17.9355	17.886	17.928	17.5917	17.8423	17.931	17.8335	28	4	4	4	4	3	3	3	3
Q9D8T7	Slirp	SRA stem-loop-interacting RNA-binding protein, mitochondrial	1.05039	1	0.182065	0.714454	1	0.163461	0.923455	1	0.191779	0.0922881	1	0.019057	0.541907	1	0.102797	0.89176	1	-0.13811	0.419679	0.865282	-0.0874354	0.395608	0.921814	0.0755726	0.0807898	0.991893	-0.0267708	0.89379	1	0.253756	18.5725	18.7546	18.736	18.7643	18.66	18.679	18.7628	18.5219	28	4	4	4	4	3	3	3	3
Q9D8S9	Bola1	BolA-like protein 1	0.054539	1	-0.030004	0.361889	1	-0.1431	0.124233	1	0.0638986	0.431045	1	-0.187386	0.74125	1	-0.377305	0.520434	1	0.21088	0.172694	0.901673	0.0932701	0.637823	0.797454	0.250652	0.838454	0.926384	0.327475	0.00664721	1	-0.00439453	18.6883	18.6583	18.5452	18.7522	18.5951	18.4077	18.2178	18.806	28	4	4	4	4	3	3	3	3
Q9D8S4	Rexo2	Oligoribonuclease, mitochondrial	0.0341087	1	0.0310721	0.0742148	1	0.0730877	0.158336	0.999736	-0.148283	1.24602	1	0.250404	1.86186	1	0.318557	0.735978	1	0.256834	0.435709	0.763235	0.263985	0.0575872	0.970887	0.0446537	0.018982	0.99941	0.0185159	0.08102	1	-0.103751	18.2566	18.2876	18.3296	18.1083	17.9926	18.243	18.3111	18.2494	28	4	4	4	4	3	3	3	3
Q9D8S3	Arfgap3	ADP-ribosylation factor GTPase-activating protein 3	0.209011	1	0.136192	1.04253	1	0.229672	0.338159	0.997286	-0.121299	0.830846	1	-0.132752	0.213516	1	0.0555388	0.648759	1	-0.114719	0.285642	0.875754	-0.0955003	0.248666	0.877111	0.173444	0.428248	0.95679	0.0786333	0.0845483	1	-0.0378065	17.3113	17.4474	17.5409	17.19	17.4068	17.274	17.4623	17.292	28	4	4	4	4	3	3	3	3
Q80SW1	Ahcyl1	S-adenosylhomocysteine hydrolase-like protein 1	0.245228	1	0.0767956	0.535471	1	-0.135562	0.512782	1	-0.114501	0.593228	1	0.109643	0.211498	1	0.0351747	0.00723662	0.999827	-0.00276311	2.37248	0.483472	0.408364	1.32151	0.722174	0.375516	0.945265	0.919733	0.237627	0.668209	1	0.243402	20.5597	20.6365	20.4242	20.4452	20.1514	20.261	20.1865	20.1486	28	4	4	4	4	3	3	3	3
Q9D8N2	Fam45a	Protein FAM45A	0.323213	1	0.37885	0.394627	1	0.189385	0.229093	0.99908	-0.122942	0.368661	1	-0.126715	0.78948	1	-0.241107	0.522126	1	-0.218533	0.701459	0.674445	-0.368526	0.090427	0.946888	0.137038	0.205576	0.972578	0.0619651	0.38234	1	-0.124247	17.7296	18.1084	17.919	17.6066	18.0981	17.9714	17.857	17.8796	28	4	4	4	4	3	3	3	3
Q9D8N0	Eef1g	Elongation factor 1-gamma	0.272312	1	0.0998025	1.1667	1	-0.300597	0.381601	1	0.0678225	0.151712	1	-0.0604331	0.213583	1	0.0968463	0.000533265	1	0.000377019	1.09875	0.728491	0.199167	0.887306	0.744066	0.359403	0.441213	0.932882	-0.198276	0.247637	1	0.116524	22.846	22.9458	22.5454	22.9138	22.6468	22.5864	22.7436	22.6472	28	4	4	4	4	3	3	3	3
Q9CQK7	Rwdd1	RWD domain-containing protein 1	1.84029	1	0.347091	0.162174	1	-0.0910125	1.70363	1	0.23602	0.388634	1	0.145233	1.00645	1	0.250795	0.363497	1	0.180293	2.35276	0.508546	0.342411	1.67201	0.740087	0.544268	0.00075137	1	0.000602881	0.662921	1	0.302302	18.6155	18.9626	18.5245	18.8515	18.2731	18.4183	18.5239	18.4534	28	4	4	4	4	3	3	3	3
Q9D8E6	Rpl4	60S ribosomal protein L4	0.0309408	1	0.00717211	0.52431	1	-0.109709	0.448483	0.997948	0.0854626	0.143316	1	-0.0373217	0.216215	1	0.0540587	0.123307	1	-0.0295607	0.936055	0.749103	0.178341	1.38898	0.771567	0.222835	0.0485734	1	0.0145733	1.28818	1	0.286453	22.4898	22.497	22.3801	22.5753	22.3115	22.2742	22.3655	22.2819	28	4	4	4	4	3	3	3	3
Q9D8C2	Tspan13	Tetraspanin-13	0.0843175	1	-0.060215	0.533963	1	-0.169473	0.445539	1	0.152859	0.429641	1	0.168048	0.447202	1	0.139815	1.13776	1	0.274086	0.62611	0.820344	0.126706	0.115886	0.941776	-0.101557	0.434878	0.930387	-0.182582	0.0127691	1	0.00892448	19.0565	18.9963	18.887	19.2093	18.9298	19.0978	19.0696	19.2039	28	4	4	4	4	3	3	3	3
Q9D8B7	Jam3	Junctional adhesion molecule C	0.125775	1	0.131019	0.571479	1	-0.363026	0.139555	0.997754	-0.122491	0.0950783	1	0.0699539	0.466407	1	0.281679	0.000813696	1	-0.000667572	0.237064	0.832854	0.24233	0.433269	0.818205	0.303395	2.75022	0.882964	-0.402375	0.296425	1	0.174445	19.09	19.221	18.7269	18.9675	18.8476	18.9176	19.1293	18.847	28	4	4	4	4	3	3	3	3
Q9D8B4	Ndufa11	NADH dehydrogenase [ubiquinone] 1 alpha subcomplex subunit 11	0.795994	1	0.300846	0.395896	1	-0.0979209	0.184827	1	0.0586677	0.0226048	1	-0.0128193	0.469529	1	-0.292553	0.162727	1	-0.0922928	0.0941946	0.948483	-0.0503718	0.640095	0.794576	0.263294	0.353653	0.9323	0.14426	0.0899527	1	0.0367188	19.1656	19.4665	19.0677	19.2243	19.216	19.2032	18.9234	19.1237	28	4	4	4	4	3	3	3	3
Q9D8B3	Chmp4b	Charged multivesicular body protein 4b	0.311315	1	0.106914	0.192429	1	0.0581703	0.486331	0.997969	0.0996876	0.287618	1	0.0938791	0.446487	1	0.118305	1.06871	1	0.238195	0.915382	0.75847	0.168281	0.435878	0.840042	0.181316	0.313105	0.952265	0.108146	0.172719	1	0.0607591	19.9015	20.0084	19.9597	20.0012	19.7332	19.8271	19.8515	19.9714	28	4	4	4	4	3	3	3	3
Q9D898	Arpc5l	Actin-related protein 2/3 complex subunit 5-like protein	0.276545	1	0.23271	0.228027	1	-0.153314	0.418712	1	0.31528	0.336129	1	0.153896	0.826895	1	0.452259	0.526588	1	0.214096	0.124234	0.915289	0.10466	0.235068	0.878805	0.183474	1.12528	0.880687	-0.500913	0.0811553	1	0.0765362	20.2119	20.4446	20.0586	20.5272	20.1073	20.2611	20.5595	20.3213	28	4	4	4	4	3	3	3	3
P62908	Rps3	40S ribosomal protein S3	0.139505	1	-0.0267153	0.81292	1	-0.115752	0.912168	1	0.136732	8.6265e-05	1	-2.16166e-05	0.0827696	1	0.0194823	0.94421	1	0.138156	2.35004	0.562441	0.278538	1.36075	0.754572	0.251844	0.73428	0.93291	0.143304	1.06331	1	0.25176	22.6592	22.6325	22.5435	22.796	22.3807	22.3807	22.4002	22.5189	28	4	4	4	4	3	3	3	3
Q9D883	U2af1	Splicing factor U2AF 35 kDa subunit	0.154994	1	0.0793672	0.0105142	1	0.00687504	1.84204	1	-0.517067	0.580235	1	0.357765	0.344213	1	-0.07455	0.761161	1	-0.288658	1.24707	0.567247	0.354129	0.0932813	0.95527	0.0757316	0.933529	0.930701	0.435554	0.678013	1	0.264381	19.5147	19.5941	19.5216	18.9976	19.1606	19.5183	19.086	18.8719	28	4	4	4	4	3	3	3	3
Q9D882	Fam241b	Uncharacterized protein FAM241B	0.0139139	1	0.013453	0.365948	1	-0.300681	0.266722	1	0.223556	0.221816	1	0.1345	0.324548	1	-0.162509	0.110219	1	0.0706062	0.645928	0.634554	0.509868	0.82727	0.746217	0.388821	0.656691	0.92587	0.371697	0.874509	1	0.612527	18.3759	18.3893	18.0752	18.5995	17.866	18.0005	17.7035	17.9366	28	4	4	4	4	3	3	3	3
P42337	Pik3ca	Phosphatidylinositol 4,5-bisphosphate 3-kinase catalytic subunit alpha isoform	0.166458	1	0.141534	0.723378	1	-0.381853	0.138356	1	-0.128661	0.026984	1	0.0441596	0.100248	1	0.0494436	1.61867	1	-0.726514	2.34675	0.263455	-0.756183	0.510522	0.759968	-0.658808	1.95761	0.506703	-1.18748	0.00141069	1	-0.00220585	15.6335	15.775	15.2516	15.5048	16.3896	16.4338	16.4391	15.6631	28	4	4	4	4	3	3	3	3
Q9D868	Ppih	Peptidyl-prolyl cis-trans isomerase H	1.64629	1	0.450587	0.267075	1	0.146015	0.1098	0.998191	0.0504642	0.527278	1	-1.32202	0.617869	1	-0.355466	0.0405827	1	-0.0315011	0.823609	0.64739	-0.36141	0.735889	0.713584	1.4112	0.204066	0.955048	0.140071	0.323757	1	-0.198469	18.1708	18.6214	18.3168	18.2213	18.5322	18.2873	18.1768	18.5007	27	4	4	4	4	3	2	3	3
Q9D855	Uqcrb	Cytochrome b-c1 complex subunit 7	0.837169	1	0.195541	0.317804	1	-0.125672	1.68858	1	0.276518	0.135402	1	0.0472253	0.391175	1	0.108537	0.184582	1	0.127987	0.125446	0.959559	0.026354	0.49966	0.835429	0.17467	0.442844	0.927905	-0.207855	0.115758	1	-0.0532875	21.6987	21.8942	21.573	21.9752	21.6723	21.7195	21.7809	21.8003	28	4	4	4	4	3	3	3	3
Q9D853	Eef1akmt2	EEF1A lysine methyltransferase 2	0.426236	1	0.176714	0.014306	1	-0.0069313	1.28355	1	0.394565	0.870122	1	0.394086	0.110673	1	0.071387	0.649094	1	0.307177	0.218103	0.867864	0.127848	0.225591	0.925604	-0.0895246	0.124184	0.984927	0.0495294	0.738592	1	0.248202	17.5196	17.6963	17.5127	17.9142	17.3918	17.7858	17.4632	17.6989	28	4	4	4	4	3	3	3	3
Q9D832	Dnajb4	DnaJ homolog subfamily B member 4	0.467595	1	-0.140436	0.0438087	1	-0.00972033	0.908842	1	-0.152491	0.0673259	1	-0.0177053	0.688039	1	-0.187112	0.0877168	1	0.0414397	0.270169	0.901693	-0.0697885	0.624352	0.8231	-0.192519	0.548512	0.939604	0.107603	0.523562	1	-0.164943	17.728	17.5876	17.7183	17.5756	17.7978	17.7801	17.6107	17.8393	28	4	4	4	4	3	3	3	3
P97858	Slc35b1	Solute carrier family 35 member B1	1.28281	1	0.399341	0.281329	1	-0.414971	0.332703	1	-0.468262	0.00253193	1	0.00648053	0.298464	1	-0.635029	0.480263	1	-1.13555	2.3353	0.149846	1.50801	1.46813	0.746526	1.90087	0.864648	0.867117	1.72807	0.596885	1	1.65415	15.9725	16.3719	15.5575	15.5043	14.6799	13.8501	13.226	13.329	25	4	4	4	4	2	2	2	3
Q9D823	Rpl37	60S ribosomal protein L37	0.303309	1	0.674548	0.493257	1	1.0185	0.455489	1	0.948023	0.273902	1	-0.943515	0.155518	1	-0.329311	0.00728583	1	0.0096213	0.292891	0.748668	-0.808457	0.298173	0.813863	0.809606	0.372011	0.917003	0.539353	0.587549	1	-0.148569	17.9956	17.7527	18.0967	18.0262	17.8867	18.2844	17.5573	17.8963	26	3	4	4	4	3	2	3	3
Q9D819	Ppa1	Inorganic pyrophosphatase	0.10835	1	0.0214281	1.00449	1	-0.171127	0.178782	1	0.0351267	0.00135585	1	-0.000508626	0.0603867	1	-0.0239029	0.0412872	1	-0.0143127	1.23964	0.692203	0.228185	1.31183	0.759306	0.250121	0.266071	0.967363	0.0809603	0.978047	1	0.244811	21.4941	21.5155	21.3229	21.5292	21.2659	21.2654	21.242	21.2516	28	4	4	4	4	3	3	3	3
Q9D7X8	Ggct	Gamma-glutamylcyclotransferase	0.387696	1	0.194302	0.619733	1	0.261665	0.106137	0.997458	-0.0593009	0.0840707	1	-0.0233014	0.0880395	1	-0.026755	0.0269163	1	-0.0175482	0.380392	0.79778	0.215924	1.806	0.718098	0.433527	3.06329	0.772719	0.504344	0.595069	1	0.274279	18.3902	18.5845	18.6518	18.3309	18.1742	18.1509	18.1475	18.1567	28	4	4	4	4	3	3	3	3
Q9D7X3	Dusp3	Dual specificity protein phosphatase 3	0.0161388	1	0.0138917	0.207616	1	0.126233	0.249283	0.997115	-0.128713	0.887106	1	0.209368	0.549955	1	0.137517	0.295211	1	-0.0783876	0.0655594	0.962818	0.0330617	0.20624	0.90032	-0.162414	0.0306719	1	0.0217781	0.0161741	1	0.0120306	18.2873	18.3012	18.4136	18.1586	18.2543	18.4636	18.3918	18.1759	28	4	4	4	4	3	3	3	3
Q9D7V9	Naaa	N-acylethanolamine-hydrolyzing acid amidase	0.220042	1	-0.193807	0.00601698	1	0.00936222	0.0620708	1	0.0763164	0.555375	1	0.682213	0.0094388	1	0.0135218	0.100336	1	0.0825806	1.04015	0.547866	0.475385	0.286957	0.830911	-0.400636	0.277286	0.920602	0.471225	0.173311	1	0.29213	18.0549	17.8611	18.0643	18.1313	17.5796	18.2618	17.5931	17.6621	28	4	4	4	4	3	3	3	3
Q9D7S9	Chmp5	Charged multivesicular body protein 5	0.55139	1	0.221613	0.550835	1	0.216533	0.585357	1	0.22601	0.634198	1	0.335738	0.867025	1	0.34212	0.593235	1	0.313016	0.314322	0.831144	-0.174047	0.728411	0.785203	-0.288172	1.15066	0.905317	-0.299635	1.01495	1	-0.389791	18.9457	19.1673	19.1622	19.1717	19.1198	19.4555	19.4619	19.4328	28	4	4	4	4	3	3	3	3
P10711	Tcea1	Transcription elongation factor A protein 1	0.575766	1	0.14778	0.0274633	1	-0.0121007	0.233165	0.999236	-0.0370078	0.470091	1	0.150576	0.657711	1	0.164881	0.0491414	1	0.0234776	2.33276	0.483608	0.415808	1.28508	0.723874	0.413012	0.603206	0.907383	0.238826	0.986223	1	0.349721	18.7571	18.9049	18.745	18.7201	18.3413	18.4919	18.5062	18.3648	28	4	4	4	4	3	3	3	3
Q9D7P6	Iscu	Iron-sulfur cluster assembly enzyme ISCU, mitochondrial	0.356926	1	0.247556	0.193356	1	0.104452	0.0723119	0.997588	-0.0337605	0.0072148	1	0.00432078	0.395388	1	-0.321174	0.101147	1	0.0596237	0.0768484	0.951617	-0.0494959	0.246979	0.87126	0.193739	0.564901	0.917171	0.37613	0.362236	1	-0.146801	17.0768	17.3243	17.1812	17.043	17.1263	17.1306	16.8051	17.1859	28	4	4	4	4	3	3	3	3
Q9D7N9	Apmap	Adipocyte plasma membrane-associated protein	0.456738	1	0.110456	0.166698	1	0.0396981	1.06894	1	0.150665	0.133022	1	-0.0393906	0.320676	1	0.0732816	0.900818	1	0.208909	0.43851	0.853022	0.0970701	0.984634	0.781996	0.246916	0.28197	0.971437	0.0634866	0.0987884	0.999429	0.0273609	18.8774	18.9879	18.9171	19.0281	18.7804	18.741	18.8536	18.9893	28	4	4	4	4	3	3	3	3
Q9D7N6	Mrpl30	39S ribosomal protein L30, mitochondrial	0.619108	1	-0.228539	0.253215	1	0.092134	0.282182	0.996808	0.119195	0.0154247	1	-0.0133667	0.0990038	1	-0.0803483	0.194455	1	0.152931	0.236718	0.857981	-0.137067	0.780814	0.758486	-0.352239	0.0653359	0.991862	0.0354152	0.391043	1	-0.257349	17.1159	16.8874	17.2081	17.2351	17.253	17.2396	17.1726	17.4059	28	4	4	4	4	3	3	3	3
Q9D7N3	Mrps9	28S ribosomal protein S9, mitochondrial	1.46066	1	0.434313	0.200522	1	-0.0658393	0.116693	0.995972	0.0574698	0.158374	1	0.0427049	0.0734654	1	-0.0302308	0.208745	1	0.052405	0.291573	0.866458	0.108534	1.80914	0.73481	0.500142	0.241819	0.97198	0.0729254	0.116664	1	0.0688367	17.0151	17.4494	16.9492	17.0725	16.9065	16.9493	16.8763	16.959	28	4	4	4	4	3	3	3	3
Q9D7M1	Gid8	Glucose-induced degradation protein 8 homolog	0.0145722	1	-0.00351858	0.111207	1	0.0246596	0.515406	0.999408	-0.075429	0.311798	1	0.0708752	0.262312	1	-0.0622705	0.0427937	1	0.0128447	0.921176	0.783057	0.14415	0.296904	0.929368	0.0697559	1.17524	0.925384	0.23108	0.128044	1	-0.024941	17.432	17.4285	17.4567	17.3566	17.2879	17.3587	17.2256	17.3007	28	4	4	4	4	3	3	3	3
Q9D7J4	Cox20	Cytochrome c oxidase assembly protein COX20, mitochondrial	0.0967097	1	0.201748	0.513919	1	0.77247	0.593492	1	0.93676	0.138968	1	-0.218088	0.12328	1	-0.132005	0.656196	1	0.63814	0.177944	0.842001	-0.38481	0.0197859	0.989735	0.035026	0.900482	0.911141	0.519665	0.0293832	1	-0.051379	16.4729	16.313	16.6064	16.7707	16.5688	16.3648	16.3806	17.0882	21	3	3	4	4	2	2	1	2
Q9D7I5	Lhpp	Phospholysine phosphohistidine inorganic pyrophosphate phosphatase	0.0987963	1	-0.0250392	0.66098	1	-0.0885458	0.246745	0.999028	-0.0681763	0.317255	1	0.102338	0.826357	1	0.144418	1.49646	1	0.333824	0.854092	0.806979	0.121691	0.013644	0.995133	-0.00568644	0.706542	0.932982	-0.111273	0.697279	1	-0.276619	18.5172	18.4922	18.4287	18.449	18.3955	18.4979	18.5399	18.7293	28	4	4	4	4	3	3	3	3
Q9D7H3	RtcA	RNA 3'-terminal phosphate cyclase	0.00767576	1	-0.00221109	0.214719	1	-0.0761533	0.185377	1	-0.0675521	0.531257	1	-0.211715	0.656272	1	-0.429915	0.164636	1	-0.0776024	0.284627	0.85592	-0.118605	0.571086	0.895648	0.0908991	0.417747	0.920219	0.235157	0.0982617	1	-0.047431	18.5783	18.5761	18.5021	18.5107	18.6969	18.4852	18.267	18.6193	28	4	4	4	4	3	3	3	3
Q9D7G0	Prps1	Ribose-phosphate pyrophosphokinase 1	0.197467	1	0.0936065	0.151939	1	0.0671253	0.145247	1	0.0572281	0.576842	1	0.190175	0.288946	1	0.112593	0.712094	1	0.213382	0.0967543	0.952781	0.0390395	0.101385	0.957196	-0.0575288	0.0113344	0.999139	-0.00642856	0.217007	1	-0.10744	20.8886	20.9822	20.9557	20.9458	20.8495	21.0397	20.9621	21.0629	28	4	4	4	4	3	3	3	3
Q9D7B7	Gpx8	Probable glutathione peroxidase 8	0.293753	1	0.750955	0.124652	1	0.337532	0.10967	1	0.295743	0.441481	1	1.1592	0.470609	1	1.21369	0.0460356	1	0.178511	0.0557473	0.943656	-0.178593	0.207768	0.845846	-0.586839	0.453167	0.920892	-1.05475	0.157219	1	-0.578575	16.4466	18.42	17.818	16.8142	17.347	17.4011	17.4555	16.9376	19	2	2	2	3	2	3	3	2
Q9D7B6	Acad8	Isobutyryl-CoA dehydrogenase, mitochondrial	0.874603	1	-0.268577	0.429224	1	-0.209673	0.193006	1	-0.106308	0.186112	1	-0.0758222	0.496463	1	-0.153684	0.218253	1	-0.101937	0.470534	0.772542	0.217955	0.102244	0.97481	0.025201	0.360937	0.932345	0.161966	0.135288	1	0.0874128	18.7096	18.441	18.4999	18.6033	18.4916	18.4158	18.3379	18.3897	28	4	4	4	4	3	3	3	3
Q9D7B1	Dus2	tRNA-dihydrouridine(20) synthase [NAD(P)+]-like	0.0862174	1	0.196554	0.222009	1	-0.555646	0.35787	1	-0.929102	1.18492	1	2.50596	0.290004	1	1.09777	0.154387	1	0.50298	0.60485	0.542677	1.64046	1.27267	0.711928	-0.668948	0.00353537	1	-0.0129547	0.315565	1	0.91255	17.5531	16.9436	16.7871	17.0719	16.9532	17.6126	17.3107	17.0179	19	3	4	3	2	1	3	2	1
Q9D7A8	Armc1	Armadillo repeat-containing protein 1	0.132039	1	0.042501	0.23514	1	0.0835605	0.00181953	0.999835	0.000699043	0.162979	1	-0.0608184	0.0231769	1	-0.0135695	0.115245	1	-0.0477924	0.201883	0.903189	0.0841519	1.06705	0.79689	0.187471	0.473755	0.933636	0.181282	0.226362	1	0.0717697	18.9303	18.9728	19.0138	18.931	18.8461	18.7853	18.8325	18.7983	28	4	4	4	4	3	3	3	3
Q62446	Fkbp3	Peptidyl-prolyl cis-trans isomerase FKBP3	0.56737	1	0.183506	0.0640331	1	0.0295734	0.35015	1	0.0793881	0.559964	1	0.0548642	0.572662	1	0.0630048	0.645884	1	0.125308	2.32365	0.46896	0.375881	1.54737	0.71828	0.504523	0.922604	0.912855	0.34245	0.992041	1	0.276845	20.6832	20.8667	20.7128	20.7626	20.3073	20.3622	20.3703	20.4326	28	4	4	4	4	3	3	3	3
Q9D787	Ppil2	RING-type E3 ubiquitin-protein ligase PPIL2	0.776716	1	1.09088	0.096326	1	0.0381944	0.0260292	0.998732	-0.0574284	0.120873	1	-0.0605323	0.685226	1	0.592002	0.636294	1	-0.339349	0.177483	0.909065	-0.0818012	0.606985	0.726688	1.06961	0.965202	0.898156	-0.635609	0.108443	1	0.338831	13.5539	13.4829	13.5921	12.7581	13.6357	13.5752	13.8889	13.2963	24	4	2	4	3	3	3	2	3
Q9D773	Mrpl2	39S ribosomal protein L2, mitochondrial	0.113436	1	0.0907578	0.20341	1	0.195055	0.592152	1	0.379724	0.0101279	1	-0.0141004	0.322235	1	0.271708	0.107447	1	0.119174	0.361073	0.784103	-0.266823	0.14762	0.924452	-0.161965	0.334654	0.918537	-0.343476	0.0189795	1	0.0270886	17.9178	18.0086	18.1129	18.2976	18.1847	18.1706	18.4564	18.3038	28	4	4	4	4	3	3	3	3
Q9D771	Pacc1	Proton-activated chloride channel	0.304765	1	-0.714106	0.790707	1	-1.09159	0.221276	1	-0.389792	0.103293	1	0.111749	0.204538	1	-0.170523	0.0732963	1	-0.160259	0.231496	0.841994	-0.194612	0.376473	0.782331	-1.02047	0.668582	0.889575	-1.11568	0.0571578	1	-0.205792	16.7842	17.5875	16.6169	17.0597	16.9788	17.0906	16.8083	17.5217	22	4	2	2	3	3	3	3	2
Q9D753	Exosc8	Exosome complex component RRP43	0.345018	1	0.201728	1.12534	1	0.503844	0.0197016	0.99966	-0.0131116	0.458798	1	0.451421	0.494227	1	0.551889	0.213055	1	-0.440653	0.489515	0.711694	0.454404	0.441375	0.831649	0.204712	0.731308	0.924541	0.406359	0.745573	1	1.13663	17.4794	17.6811	17.9832	17.4663	17.025	17.4764	17.5769	17.2636	27	4	4	4	4	3	3	3	2
Q9D735	Trir	Telomerase RNA component interacting RNase	0.820835	1	-1.69781	0.0742956	1	-0.270545	0.0105434	0.999644	-0.0398955	0.103912	1	0.43908	0.0702501	1	0.338753	0.283228	1	1.05115	0.25796	0.765253	0.941301	0.569325	0.728139	-1.19559	0.0800658	0.973284	0.332003	0.453426	1	-1.22452	18.276	NaN	18.412	18.0011	18.2141	17.8743	17.9949	18.4555	15	3	0	2	3	1	2	2	2
Q9D710	Tmx2	Thioredoxin-related transmembrane protein 2	0.984501	1	0.211002	0.230156	1	-0.0574093	0.796891	1	0.125686	0.0815018	1	-0.0115172	0.50185	1	0.0610517	0.0169151	1	0.00617027	0.721459	0.855598	0.0813681	1.21895	0.747645	0.303888	0.119044	0.987969	-0.0370928	0.420823	1	0.148199	20.0153	20.2263	19.9579	20.141	19.9339	19.9224	19.995	19.9401	28	4	4	4	4	3	3	3	3
Q9D708	S100a16	Protein S100-A16	0.301364	1	-0.59437	0.0154893	1	-0.0394764	0.102751	0.999689	-0.233455	0.429605	1	0.558502	0.0676912	1	-0.133783	0.303328	1	0.455564	0.0247089	0.97268	0.0582339	0.708646	0.736565	-1.09464	0.0625585	0.983626	0.152541	0.448213	1	-0.958033	16.2599	16.8178	16.3086	16.5395	16.2053	16.4558	16.1421	16.4789	16	3	1	3	2	2	2	1	2
Q9D706	Rpap3	RNA polymerase II-associated protein 3	0.509716	1	0.143839	0.399142	1	0.110702	0.242029	1	0.07722	1.20869	1	-0.120431	0.255095	1	-0.0428696	0.210192	1	0.0463575	1.09936	0.713529	-0.212969	0.155941	0.953166	0.051301	0.19181	0.973442	-0.0593969	0.38444	1	-0.158792	17.1738	17.3177	17.2845	17.251	17.3868	17.2664	17.3439	17.4331	28	4	4	4	4	3	3	3	3
Q9D6Z1	Nop56	Nucleolar protein 56	0.0100851	1	-0.00638247	0.313393	1	-0.174472	0.598747	1	-0.363394	0.223724	1	0.113325	0.269387	1	0.155565	0.0258999	1	0.0250975	0.34872	0.803753	0.219969	0.298187	0.913901	0.100261	0.207983	0.958385	-0.110068	0.398495	1	-0.361166	18.7326	18.7262	18.5581	18.3692	18.5127	18.626	18.6682	18.5377	28	4	4	4	4	3	3	3	3
Q9CQE7	Ergic3	Endoplasmic reticulum-Golgi intermediate compartment protein 3	0.145775	1	0.0619936	1.35199	1	0.178801	1.59794	1	0.250626	0.503391	1	-0.0917524	0.563527	1	-0.0893637	0.359076	1	-0.103682	2.30998	0.559434	-0.274069	0.249235	0.910183	-0.120323	0.0235827	0.999932	-0.00590388	0.0147711	1	-0.00611067	18.1048	18.1668	18.2836	18.3555	18.3789	18.2872	18.2895	18.2752	28	4	4	4	4	3	3	3	3
Q9D6Y7	Msra	Mitochondrial peptide methionine sulfoxide reductase	1.07815	1	0.528476	0.509793	1	0.386872	0.284789	0.999401	0.139818	0.103232	1	-0.0540969	0.0611972	1	-0.0406793	0.559205	1	0.249674	0.452449	0.771782	-0.232076	0.645736	0.781855	0.350497	0.192929	0.947867	0.195475	0.645703	1	-0.336238	17.269	17.7975	17.6559	17.4088	17.5011	17.447	17.4604	17.7507	28	4	4	4	4	3	3	3	3
Q9D6X6	Prss23	Serine protease 23	0.124489	1	0.403195	0.309862	1	0.838619	0.380159	1	0.97578	0.340494	1	0.361504	0.585676	1	0.429064	0.500914	1	0.316177	0.664012	0.510741	-1.6786	0.909019	0.757358	-1.63691	0.892579	0.894896	-1.26905	0.586773	1	-1.04667	15.5565	16.6564	16.3951	16.5323	17.2351	17.5966	17.6642	17.5513	27	4	3	4	4	3	3	3	3
Q9D6W8	Borcs6	BLOC-1-related complex subunit 6	1.31814	1	-1.30921	0.619843	1	-0.545082	0.146576	1	0.124568	0.386631	1	0.749865	0.0086768	1	0.0187696	0.0447175	1	0.109991	1.2051	0.391889	1.49862	0.348005	0.807025	-0.560451	1.02485	0.89276	0.934773	2.9526	1	2.06076	16.8922	16.5978	16.6493	17.0168	16.3069	16.6562	NaN	16.5987	16	4	1	3	4	1	2	0	1
Q9D6U8	Fam162a	Protein FAM162A	0.6599	1	0.365553	0.261289	1	0.170848	0.122497	1	0.0867305	0.424659	1	-0.379387	0.47313	1	-0.24633	0.0616678	1	-0.0378043	0.146612	0.90029	-0.123016	0.968396	0.732165	0.621924	0.736356	0.925133	0.294162	0.0520762	1	-0.032547	18.8662	19.2317	19.037	18.9529	18.9892	18.6098	18.7428	18.9514	28	4	4	4	4	3	3	3	3
Q9D6T0	Nosip	Nitric oxide synthase-interacting protein	0.126824	1	0.0677891	0.65143	1	0.269174	1.10436	1	-1.08825	0.923335	1	0.953225	0.211059	1	-0.490933	0.89278	1	-1.27193	0.408124	0.741739	0.421284	1.74715	0.716408	-0.464152	0.889386	0.894507	1.18139	0.454261	1	0.873354	16.64	16.7077	16.9091	16.9656	17.0599	17.1719	17.2484	NaN	18	4	4	4	1	1	3	1	0
Q9D6S7	Mrrf	Ribosome-recycling factor, mitochondrial	1.63503	1	0.63802	0.773477	1	0.244576	1.22507	1	0.384892	0.00967723	1	0.00538699	0.112291	1	0.0627085	0.479729	1	0.17541	0.971156	0.593932	-0.392256	0.505517	0.818272	0.240377	0.651181	0.908585	-0.210389	0.260266	1	-0.0746078	17.1814	17.8194	17.426	17.5663	17.5736	17.579	17.6363	17.749	28	4	4	4	4	3	3	3	3
Q9D6R2	Idh3a	Isocitrate dehydrogenase [NAD] subunit alpha, mitochondrial	0.102201	1	0.0626941	0.154104	1	0.0736895	0.0685812	0.998809	0.0373006	0.618436	1	-0.118154	1.3381	1	-0.258549	0.0246598	1	-0.00452296	0.13859	0.925208	0.0773905	0.674754	0.792426	0.258238	2.13825	0.896545	0.409629	0.427801	1	0.135215	21.5663	21.629	21.6399	21.6036	21.4889	21.3707	21.2303	21.4843	28	4	4	4	4	3	3	3	3
Q920A7	Afg3l1	AFG3-like protein 1	1.79948	1	0.48501	2.24762	1	0.487766	1.68511	1	0.331228	0.0457906	1	0.0268046	0.32934	1	-0.180312	0.562591	1	-0.274871	2.30768	0.362235	-0.608304	0.305225	0.874089	-0.150099	0.112252	0.980942	0.0597739	0.430829	1	-0.158738	18.3169	18.8019	18.8046	18.6481	18.9252	18.952	18.7448	18.6503	28	4	4	4	4	3	3	3	3
Q9D6M3	Slc25a22	Mitochondrial glutamate carrier 1	0.175492	1	-0.175602	0.14169	1	-0.128599	0.0273285	1	-0.0258541	0.367673	1	-0.112949	0.0166454	1	-0.006862	0.623637	1	0.112404	0.0461948	0.970437	-0.0265657	0.0739909	0.957481	-0.0892189	0.150208	0.961109	-0.148303	0.126829	1	-0.146657	19.2595	19.0839	19.1309	19.2337	19.2861	19.1731	19.2792	19.3985	28	4	4	4	4	3	3	3	3
Q9D6L8	Ppil3	Peptidyl-prolyl cis-trans isomerase-like 3	0.369046	1	0.380257	0.0158101	1	-0.012867	0.738358	1	0.179829	0.00518146	1	-0.00321579	0.862711	1	0.185993	0.283908	1	-0.117037	0.83226	0.726069	-0.231141	0.103056	0.935765	0.152332	0.653936	0.925826	-0.430001	0.783318	1	0.199451	16.5526	16.9328	16.5397	16.7324	16.7837	16.7805	16.9697	16.6667	28	4	4	4	4	3	3	3	3
Q9D6K8	Fundc2	FUN14 domain-containing protein 2	1.56524	1	0.865705	0.165487	1	0.138516	0.0735161	1	0.0575542	1.04279	1	0.162874	0.150637	1	-0.0491854	0.690478	1	0.12125	0.0659513	0.957098	0.0432285	1.38393	0.746571	0.74606	0.297449	0.930687	0.23093	0.0158315	1	-0.0149736	18.5866	19.4523	18.7251	18.6441	18.5433	18.7062	18.4941	18.6646	28	4	4	4	4	3	3	3	3
Q9D6K5	Synj2bp	Synaptojanin-2-binding protein	0.166616	1	0.0850801	0.222008	1	0.283915	0.556556	1	0.263466	0.534896	1	0.710814	0.47373	1	0.818056	0.639345	1	0.769013	0.478624	0.7482	0.285891	0.296927	0.832204	-0.339843	0.109584	0.972089	-0.248251	0.717766	1	-0.613262	17.8209	17.9059	18.1048	18.0843	17.535	18.2458	18.353	18.304	28	4	4	4	4	3	3	3	3
P27641	Xrcc5	X-ray repair cross-complementing protein 5	0.0199108	1	0.0422421	0.420555	1	-0.853411	0.50965	1	-0.804072	1.67553	1	2.20809	0.312754	1	0.558555	0.125077	1	0.368538	2.3069	0.131059	2.41056	0.104874	0.928542	0.244712	0.38369	0.927206	0.998592	0.14906	1	0.479005	17.4762	17.5185	17.3821	17.6761	NaN	17.774	16.9871	17.4617	17	4	4	3	2	0	2	1	1
Q9CQ86	Mien1	Migration and invasion enhancer 1	0.552939	1	0.0998025	0.0322017	1	-0.015924	0.676122	1	-0.149976	0.0238745	1	0.00852712	0.000139052	1	-0.000113169	0.178592	1	0.0896505	2.28418	0.508718	0.344372	1.81241	0.719848	0.435648	0.509156	0.918139	0.328561	0.117117	1	-0.0552149	19.9156	20.0154	19.8996	19.7656	19.5712	19.5797	19.5711	19.6608	28	4	4	4	4	3	3	3	3
Q9D6H2	Hspb11	Intraflagellar transport protein 25 homolog	0.123407	1	-0.10035	0.177027	1	0.120747	0.014422	0.996962	-0.00695276	0.174001	1	0.0262953	0.0607908	1	-0.0247841	0.48032	1	-0.0805817	0.0917426	0.956559	0.033898	0.0998908	0.948918	-0.0927472	0.232492	0.941253	0.179429	0.27648	1	0.131361	18.8563	18.756	18.9771	18.8494	18.8224	18.8487	18.7976	18.7418	28	4	4	4	4	3	3	3	3
Q9D6F9	Tubb4a	Tubulin beta-4A chain	0.00288085	1	0.00222874	0.190719	1	-0.151822	0.185406	1	0.117249	0.557744	1	-0.309898	0.214088	1	-0.128611	0.0113705	1	0.0099055	0.468124	0.765215	-0.23188	0.0986784	0.952552	0.0802468	0.296265	0.927471	-0.25509	0.0172642	1	0.0187383	21.3306	21.3329	21.1788	21.4479	21.5625	21.2526	21.4339	21.5724	28	4	4	4	4	3	3	3	3
Q9D6E4	Ttc9b	Tetratricopeptide repeat protein 9B	0.0235933	1	-0.0352602	0.0964415	1	-0.126905	0.0435988	0.996721	0.0513005	0.0132579	1	-0.0302372	0.0057671	1	-0.011535	0.278402	1	-0.398471	0.213768	0.83592	-0.285517	0.158868	0.898628	-0.29054	0.278418	0.92995	-0.400887	0.232043	1	0.312544	17.8447	17.8095	17.7178	17.896	18.1303	18.1	18.1187	17.7318	28	4	4	4	4	3	3	3	3
Q9D662	Sec23b	Protein transport protein Sec23B	0.413945	1	0.217449	0.453771	1	0.193785	0.0943568	1	0.0413804	0.426065	1	0.0673555	0.0915055	1	-0.0230529	0.281615	1	0.0706787	0.138449	0.935146	0.0562083	0.374931	0.839407	0.206302	0.700784	0.920824	0.273046	0.0199339	1	0.0106502	18.2555	18.4729	18.4493	18.2969	18.1993	18.2666	18.1762	18.27	28	4	4	4	4	3	3	3	3
Q9D5V6	Syap1	Synapse-associated protein 1	0.0396293	1	0.0353599	0.427154	1	0.235176	0.300651	1	0.172523	0.473531	1	0.142927	0.194425	1	0.079366	0.313985	1	0.106706	0.0566722	0.959238	-0.045506	0.236097	0.895601	-0.153073	0.307523	0.952096	0.110304	0.0427281	1	-0.0191979	18.3542	18.3896	18.5894	18.5267	18.3997	18.5426	18.4791	18.5064	28	4	4	4	4	3	3	3	3
Q9D5V5	Cul5	Cullin-5	0.470488	1	0.112694	0.88601	1	-0.164679	0.77398	1	0.127114	0.352169	1	0.12703	0.597091	1	0.186278	1.0985	1	0.17573	0.490522	0.846798	0.104647	0.238222	0.925136	0.0903117	0.934488	0.920689	-0.246309	0.126917	0.999714	0.0256276	19.211	19.3237	19.0463	19.3381	19.1063	19.2334	19.2926	19.2821	28	4	4	4	4	3	3	3	3
Q9D5T0	Atad1	ATPase family AAA domain-containing protein 1	0.0179464	1	0.0117698	0.104617	1	0.0434279	0.535488	1	-0.187673	0.107729	1	-0.0436796	0.339507	1	-0.128124	0.404804	1	-0.125504	0.277388	0.864797	-0.108551	0.0782696	0.964366	-0.0531015	0.153817	0.975385	0.0630007	0.412407	1	-0.187028	20.1941	20.2059	20.2375	20.0064	20.3026	20.259	20.1745	20.1771	28	4	4	4	4	3	3	3	3
Q9D554	Sf3a3	Splicing factor 3A subunit 3	0.300076	1	0.109442	0.00183582	1	-0.000995159	1.09971	1	0.300374	0.365273	1	-0.0823034	0.40369	1	-0.116377	0.138881	1	0.038229	0.357835	0.84232	-0.132657	0.194202	0.945735	0.0590887	0.0334275	1	-0.0172752	0.297912	1	0.0920987	18.4944	18.6039	18.4934	18.7948	18.6271	18.5448	18.5107	18.6653	28	4	4	4	4	3	3	3	3
Q9D517	Agpat3	1-acyl-sn-glycerol-3-phosphate acyltransferase gamma	0.224212	1	0.151598	0.0031558	1	-0.00169134	0.742189	1	0.237007	0.892742	1	0.283907	0.0912193	1	0.0523841	0.969674	1	0.283435	0.311783	0.841513	0.142015	0.0112809	0.994044	0.00970682	0.173201	0.971411	0.0879399	0.236529	1	0.0812125	18.6102	18.7618	18.6085	18.8472	18.4682	18.7521	18.5206	18.7517	28	4	4	4	4	3	3	3	3
Q9D4V0	Etnk1	Ethanolamine kinase 1	0.23018	1	-0.0854216	0.375837	1	-0.145865	0.352553	1	-0.143236	0.514443	1	-0.180258	0.107022	1	-0.0807438	0.0365197	1	-0.0165119	0.247563	0.900038	0.0775782	0.421496	0.842854	0.172414	0.0151628	1	0.0124566	0.182766	1	0.100947	17.3838	17.2984	17.238	17.2406	17.3063	17.126	17.2255	17.2898	28	4	4	4	4	3	3	3	3
Q9D4J7	Phf6	PHD finger protein 6	0.331387	1	0.357461	0.367099	1	-0.225083	3.06257	0.926	-1.21004	0.33964	1	0.212623	0.0145723	1	0.0182149	0.758341	1	-0.713971	0.992628	0.558536	0.468656	0.516325	0.766	0.613494	0.220563	0.94011	0.225358	0.604976	1	0.336051	16.0707	16.4282	15.8456	14.8606	15.602	15.8147	15.6202	14.8881	28	4	4	4	4	3	3	3	3
Q9D4H9	Phf14	PHD finger protein 14	0.105399	1	0.0864108	0.0402133	1	0.0305591	0.763468	1	-0.709522	0.238446	1	0.211624	0.742519	1	0.535273	0.848964	1	-0.473068	0.783933	0.571224	0.527269	0.558303	0.780548	0.402056	0.0292057	1	0.0225555	0.184314	1	0.297483	15.3343	15.5333	15.3649	14.6248	14.8071	15.2535	15.7952	NaN	21	4	3	4	4	3	2	1	0
Q9D4H8	Cul2	Cullin-2	0.0929573	1	-0.182818	0.351048	1	-0.512259	0.0316858	0.997583	-0.0627561	0.59534	1	0.901817	0.959119	1	1.11577	0.178233	1	0.351337	0.470712	0.714544	-0.454857	0.803704	0.721668	-1.53949	1.39353	0.680273	-2.08289	0.411903	1	-1.11079	20.7892	20.6064	20.277	20.7265	21.2441	22.1459	22.3599	21.5954	28	4	4	4	4	3	3	3	3
Q9D4H2	Gcc1	GRIP and coiled-coil domain-containing protein 1	0.117907	1	-0.0931346	0.41259	1	-0.288562	0.179483	0.997971	-0.202091	0.501989	1	0.423969	0.00387982	1	-0.00333532	0.420443	1	0.242325	0.299357	0.799449	0.276722	0.391857	0.830757	-0.240381	0.0137582	1	-0.00850471	0.0513491	1	-0.0756867	16.0259	15.7232	15.4598	15.5463	15.4717	15.8956	15.4683	15.714	26	3	3	4	4	3	3	3	3
Q9D4H1	Exoc2	Exocyst complex component 2	0.00422762	1	-0.00109148	0.371205	1	-0.0973673	1.17948	1	-0.229128	0.176005	1	0.0720774	0.0825634	1	-0.0393848	0.145519	1	-0.0746371	0.135027	0.940134	0.0509925	0.0934476	0.978525	-0.0221764	0.0174488	1	-0.00698996	0.0308984	1	0.0120587	18.3301	18.329	18.2327	18.1009	18.2791	18.3511	18.2397	18.2044	28	4	4	4	4	3	3	3	3
Q9D4C9	Clvs1	Clavesin-1	0.0209516	1	-0.0197635	0.272895	1	-0.23424	0.185838	1	0.126567	0.46228	1	-0.114141	0.663445	1	-0.14351	0.274541	1	0.136985	0.215277	0.873637	0.121023	0.274356	0.858737	0.215401	0.0281953	1	0.0302939	0.154043	1	0.145431	19.0824	19.0626	18.8481	19.2089	18.9613	18.8472	18.8178	19.0983	28	4	4	4	4	3	3	3	3
Q9D486	Cmip	C-Maf-inducing protein	0.0615325	1	0.0715389	0.501117	1	-0.320486	0.432176	1	-0.235053	0.0150258	1	-0.00660197	0.116734	1	0.0535221	0.306921	1	-0.156228	0.0171308	0.991513	0.00743469	0.0626	0.961328	0.0855756	0.475191	0.916188	-0.366573	0.0831111	1	0.0814247	17.6141	17.6856	17.2936	17.379	17.6066	17.6	17.6602	17.4504	28	4	4	4	4	3	3	3	3
Q7TMK9	Syncrip	Heterogeneous nuclear ribonucleoprotein Q	0.0114447	1	0.00690031	0.0152222	1	0.00589418	0.139163	1	0.0336185	1.30718	1	-0.192046	1.14842	1	-0.27041	0.236822	1	-0.0557944	2.28085	0.471708	-0.397517	0.364897	0.840154	-0.19857	0.316936	0.947907	-0.121212	1.0994	1	-0.305651	21.0855	21.0924	21.0914	21.1191	21.483	21.291	21.2126	21.4272	28	4	4	4	4	3	3	3	3
Q8K2L8	Trappc12	Trafficking protein particle complex subunit 12	0.37946	1	-0.0796452	0.239563	1	-0.0787101	0.354582	1	-0.151897	0.489254	1	0.127868	1.24912	1	0.135862	1.53886	1	0.31216	2.27928	0.507176	0.339775	0.471071	0.861365	0.132262	0.364759	0.943187	0.125203	0.13813	1	-0.10418	17.2702	17.1906	17.1915	17.1183	16.9305	17.0583	17.0663	17.2426	28	4	4	4	4	3	3	3	3
Q9D3P8	Plgrkt	Plasminogen receptor (KT)	0.748088	1	0.176036	0.167353	1	-0.0448899	0.667813	1	0.154536	0.144604	1	-0.0837657	0.160852	1	0.0706863	0.109735	1	0.0645771	0.16926	0.924102	-0.0672269	0.52118	0.828783	0.192575	0.850926	0.907123	-0.182803	0.167749	1	0.085752	19.3037	19.4798	19.2588	19.4583	19.371	19.2872	19.4416	19.4355	28	4	4	4	4	3	3	3	3
Q9D3E6	Stag1	Cohesin subunit SA-1	0.436087	1	-0.45472	0.269216	1	0.237737	0.0170552	0.999946	-0.0233037	0.0667545	1	0.134729	0.0957631	1	-0.281408	0.199519	1	0.37754	0.00454197	0.996549	0.00738668	0.424464	0.786573	-0.582062	0.261327	0.925169	0.526531	0.836147	1	-0.942446	16.1946	16.0551	16.4323	16.4402	16.1872	16.7474	16.586	17.1137	23	4	3	4	3	3	2	2	2
Q9D3D9	Atp5f1d	ATP synthase subunit delta, mitochondrial	0.519263	1	0.163682	0.202154	1	0.0932846	1.30608	1	0.280854	0.57526	1	0.159449	0.178096	1	0.0781784	1.11081	1	0.257964	0.583119	0.790984	0.165461	0.501942	0.836134	0.169695	0.34462	0.930117	0.180567	0.728458	1	0.196993	21.5653	21.729	21.6586	21.8462	21.3999	21.5593	21.478	21.6578	28	4	4	4	4	3	3	3	3
Q9D3B1	Hacd2	Very-long-chain (3R)-3-hydroxyacyl-CoA dehydratase 2	0.391225	1	0.487003	0.129735	1	0.248914	0.0955707	1	0.1361	0.411835	1	-0.968241	1.06854	1	-1.91113	0.448349	1	-0.993731	0.485939	0.643248	-0.933417	0.361833	0.804034	0.521827	0.858156	0.905629	1.22663	0.77522	1	0.693144	15.9118	16.3489	16.3647	16.2847	16.4976	16.474	NaN	16.4974	15	3	3	3	1	3	1	0	1
Q9D3A9	Ttyh1	Protein tweety homolog 1	0.0219954	1	-0.0258331	0.0319423	1	-0.0284033	0.0621504	1	-0.0443897	0.0921607	1	-0.0451228	0.800873	1	-0.300849	0.287323	1	-0.120019	0.646695	0.726531	0.277002	0.266011	0.842649	0.296292	0.791309	0.922145	0.549448	0.307448	1	0.233505	18.4508	18.425	18.4224	18.4064	18.1738	18.1287	17.873	18.0538	28	4	4	4	4	3	3	3	3
Q9D394	Rufy3	Protein RUFY3	0.10704	1	-0.0610967	0.427725	1	-0.268192	0.200332	0.99904	-0.125097	0.0542311	1	-0.0225054	0.131973	1	0.0528088	0.531895	1	-0.161678	0.194415	0.901874	0.0846098	0.0750037	0.965175	0.0460186	0.320127	0.926176	-0.236391	0.331368	1	0.246037	21.1417	21.0806	20.8735	21.0166	21.0571	21.0346	21.1099	20.8954	28	4	4	4	4	3	3	3	3
Q9D387	Lamp5	Lysosome-associated membrane glycoprotein 5	0.149422	1	0.126607	0.0528787	1	-0.0477619	0.0619076	1	-0.0691051	0.693133	1	-0.208321	0.746139	1	-0.379881	0.111429	1	-0.0355886	0.0431594	0.966019	0.0420826	0.855495	0.74711	0.377011	0.688015	0.921678	0.374202	0.04657	0.999453	0.0581613	19.5535	19.6801	19.5057	19.4843	19.5114	19.303	19.1315	19.4758	28	4	4	4	4	3	3	3	3
Q9D385	Arl2bp	ADP-ribosylation factor-like protein 2-binding protein	0.227606	1	-0.0770364	0.743707	1	-0.107583	0.848231	1	-0.219905	0.120934	1	0.0805225	0.0171971	1	0.0110995	0.141587	1	-0.0911922	0.908891	0.665396	0.307848	0.314902	0.869727	0.150289	0.857914	0.908141	0.189166	0.335698	1	0.194886	17.3834	17.3064	17.2758	17.1635	17.0755	17.1561	17.0866	16.9843	28	4	4	4	4	3	3	3	3
Q9D379	Ephx1	Epoxide hydrolase 1	0.0593704	1	0.112716	0.0573734	1	0.119991	0.14507	0.998203	0.27602	0.660295	1	0.348605	0.409485	1	0.258628	0.317821	1	0.257243	0.437897	0.711084	-0.613516	0.752151	0.736507	-0.849404	0.514939	0.925306	-0.752153	0.450737	1	-0.830826	21.4895	21.6022	21.6095	21.7655	22.103	22.4516	22.3616	22.3602	28	4	4	4	4	3	3	3	3
Q9R144	Prmt2	Protein arginine N-methyltransferase 2	0.126759	1	0.243957	0.13575	1	0.134886	0.495576	1	-0.590194	0.17097	1	-0.293176	1.02121	1	-1.24103	0.0401587	1	0.0333754	2.2764	0.193176	-1.04175	0.199966	0.854566	-0.504616	0.215238	0.930225	0.334165	1.17449	1	-1.93068	15.817	17.1241	16.3875	15.2268	16.8587	17.1514	16.1733	16.8921	22	4	2	2	4	3	2	2	3
Q9D338	Mrpl19	39S ribosomal protein L19, mitochondrial	0.12759	1	0.0572782	0.472868	1	-0.147302	0.424183	1	0.136175	0.0954372	1	0.00814247	0.128829	1	0.0327034	0.232106	1	0.0634155	0.152044	0.934963	-0.0521874	0.00661517	0.996996	-0.00305176	0.868263	0.919671	-0.232193	0.169555	1	0.0753407	17.9574	18.0147	17.8101	18.0936	18.0096	18.0177	18.0423	18.073	28	4	4	4	4	3	3	3	3
Q9D328	Tmem35a	Transmembrane protein 35A	0.207143	1	-0.214069	0.0300812	1	0.0344663	0.00135398	0.99932	0.00160122	0.353984	1	-0.278957	0.453374	1	0.363163	0.140324	1	0.158388	0.376282	0.7443	0.422439	0.842089	0.737986	0.487328	0.133816	0.974539	0.0937425	0.0411195	1	0.0411358	20.2523	20.0382	20.2867	20.2539	19.8298	19.5509	20.193	19.9882	28	4	4	4	4	3	3	3	3
Q9D2V7	Coro7	Coronin-7	0.283681	1	-0.17753	0.0380346	1	-0.0296612	0.223206	0.997103	-0.149909	0.108261	1	-0.0745945	0.0758784	1	-0.0403741	0.27312	1	-0.120571	0.60421	0.721198	0.302383	0.28158	0.861692	0.199448	0.524698	0.916125	0.313096	0.403234	1	0.316009	18.1569	17.9794	18.1273	18.007	17.8545	17.78	17.8142	17.734	28	4	4	4	4	3	3	3	3
Q0VBL3	Rbm15	RNA-binding protein 15	0.391273	1	-0.173639	0.208159	1	0.116812	0.243078	0.998124	-0.121786	0.49408	1	0.147575	0.47309	1	-0.169525	0.00949919	1	-0.00465647	2.27619	0.548492	0.289778	0.0439837	0.980203	-0.0314371	0.993261	0.874026	0.576115	0.405043	1	0.299483	16.6992	16.5256	16.816	16.5775	16.4095	16.557	16.2399	16.4048	28	4	4	4	4	3	3	3	3
Q9D2R6	Coa3	Cytochrome c oxidase assembly factor 3 homolog, mitochondrial	0.940393	1	0.187613	0.345952	1	0.0935135	0.488058	1	0.133187	0.0231438	1	-0.0226129	0.243092	1	-0.209974	0.0847768	1	0.0805969	0.0624989	0.958643	0.0428692	0.679248	0.794867	0.253095	0.818701	0.923246	0.346356	0.179608	1	-0.0848374	20.2313	20.419	20.3249	20.3645	20.1885	20.1659	19.9785	20.2691	28	4	4	4	4	3	3	3	3
Q9D2R0	Aacs	Acetoacetyl-CoA synthetase	0.363098	1	0.146176	0.142868	1	-0.0569048	0.374965	1	0.148905	0.183767	1	-0.059063	0.318096	1	-0.0890967	0.0274244	1	-0.00859197	0.0388875	0.973319	0.0210751	0.81051	0.794327	0.226314	0.268888	0.972273	0.053267	0.449181	1	0.159509	20.1731	20.3192	20.1162	20.322	20.152	20.0929	20.0629	20.1434	28	4	4	4	4	3	3	3	3
Q922U1	Prpf3	U4/U6 small nuclear ribonucleoprotein Prp3	0.286764	1	0.130815	0.993493	1	-0.338478	0.858136	1	-0.291877	0.792105	1	0.255105	1.53894	1	0.360976	0.847875	1	0.278922	2.26903	0.255163	0.794478	1.74865	0.735939	0.670188	0.256591	0.958987	0.0950249	0.366307	1	0.184195	18.3557	18.4865	18.0172	18.0638	17.5612	17.8163	17.9222	17.8401	28	4	4	4	4	3	3	3	3
Q9D2N9	Vps33a	Vacuolar protein sorting-associated protein 33A	0.3083	1	-0.0975094	0.443921	1	0.225899	1.64631	1	-0.38962	0.853684	1	-0.132512	0.622992	1	-0.13669	0.874153	1	-0.302596	0.308287	0.876394	-0.0879345	0.168951	0.951623	-0.0529315	0.478748	0.906704	0.274655	0.102684	1	-0.0444264	16.9902	16.8927	17.2161	16.6005	17.0781	16.9456	16.9414	16.7755	28	4	4	4	4	3	3	3	3
Q9D2N4	Dtna	Dystrobrevin alpha	0.0584776	1	0.0723748	0.0139123	1	0.0161748	0.196619	0.99619	0.162506	0.632484	1	0.200326	0.697775	1	0.300713	0.152195	1	-0.0859928	0.0461671	0.96307	-0.0460663	0.164843	0.917175	-0.174017	0.409158	0.907358	-0.330605	0.245956	1	0.193911	17.9	17.9724	17.9162	18.0625	17.9461	18.1464	18.2468	17.8601	28	4	4	4	4	3	3	3	3
Q9D2M8	Ube2v2	Ubiquitin-conjugating enzyme E2 variant 2	0.268602	1	-0.201268	0.711321	1	0.160521	0.00575393	0.999402	0.00185299	0.506749	1	-0.0865815	0.985361	1	-0.260802	0.031789	1	-0.0122471	0.437794	0.83966	-0.121232	0.275383	0.856621	-0.235919	1.34014	0.922521	0.300091	0.0259645	1	-0.00782919	22.8101	22.6088	22.9706	22.8119	22.9313	22.8447	22.6705	22.919	28	4	4	4	4	3	3	3	3
Q9D2G2	Dlst	Dihydrolipoyllysine-residue succinyltransferase component of 2-oxoglutarate dehydrogenase complex, mitochondrial	0.704863	1	0.109852	0.0245367	1	-0.0084796	1.2688	1	0.20529	0.22365	1	0.0919749	0.130616	1	0.0419216	0.239574	1	0.133759	0.512152	0.82053	0.138251	0.695707	0.832949	0.156128	0.303225	0.95825	0.0878495	0.251897	1	0.125873	21.4278	21.5377	21.4193	21.6331	21.2896	21.3815	21.3315	21.4233	28	4	4	4	4	3	3	3	3
Q8BHG9	Cggbp1	CGG triplet repeat-binding protein 1	0.241877	1	-0.383789	0.06941	1	0.10939	1.14272	1	-1.64805	0.395172	1	0.933983	0.0655329	1	0.117196	0.24165	1	0.445332	2.2688	0.164	3.41764	1.22574	0.690324	2.09987	3.29404	0.122	3.40983	0.755588	1	1.59626	18.0944	17.7106	18.2038	17.0288	NaN	17.1571	NaN	NaN	16	4	4	4	3	0	1	0	0
Q9D2C2	Saal1	Protein SAAL1	0.294915	1	0.160857	0.448497	1	0.215054	0.107772	0.996424	0.065722	0.151353	1	0.121085	0.24023	1	0.194095	0.223133	1	-0.214812	0.163878	0.886718	-0.128914	0.16013	0.932662	-0.0891418	0.197603	0.960924	-0.107954	0.200555	1	0.185323	15.8217	15.9826	16.0368	15.8875	15.9507	16.0717	16.1448	15.7358	28	4	4	4	4	3	3	3	3
Q9D289	Trappc6b	Trafficking protein particle complex subunit 6B	0.427153	1	0.131216	0.193112	1	-0.0616732	0.00247413	0.999721	0.000945568	0.765092	1	0.0933444	1.07969	1	0.150881	0.112966	1	0.029328	0.843138	0.740605	0.212166	1.08134	0.77179	0.250037	0.00127278	1	-0.000388463	0.345445	1	0.101367	18.4734	18.6046	18.4117	18.4743	18.2612	18.3546	18.4121	18.2905	28	4	4	4	4	3	3	3	3
Q9D287	Bcas2	Pre-mRNA-splicing factor SPF27	0.162692	1	0.0885448	0.253984	1	0.136765	0.2394	1	0.101607	0.038167	1	0.0123514	0.615165	1	0.308983	1.78929	1	0.381077	1.0165	0.571636	0.400958	1.36145	0.71191	0.477151	0.386501	0.930397	0.22874	0.545229	1	0.147331	17.9976	18.0861	18.1344	18.0992	17.5966	17.609	17.9056	17.9777	28	4	4	4	4	3	3	3	3
Q9D273	Mmab	Corrinoid adenosyltransferase	0.250303	1	0.0889235	0.533766	1	-0.130854	0.415041	1	0.177028	0.0342672	1	-0.0419318	0.140456	1	0.152643	0.00553676	1	-0.0066452	0.14846	0.903861	0.105969	0.365611	0.832473	0.236824	0.304141	0.932262	-0.177528	0.135746	1	0.119092	17.0596	17.1485	16.9287	17.2366	16.9536	16.9117	17.1063	16.947	28	4	4	4	4	3	3	3	3
Q9D270	Zdhhc21	Probable palmitoyltransferase ZDHHC21	0.376037	1	-0.223204	0.654442	1	-0.273416	1.16747	1	-0.460287	0.773171	1	-0.388216	1.13758	1	-0.36474	0.479831	1	-0.232711	0.344243	0.841311	0.132244	0.398038	0.8226	0.297256	0.463422	0.919732	0.223568	0.155541	1	-0.13305	15.7879	15.5647	15.5145	15.3276	15.6557	15.2675	15.2909	15.423	28	4	4	4	4	3	3	3	3
Q9D1T0	Lingo1	Leucine-rich repeat and immunoglobulin-like domain-containing nogo receptor-interacting protein 1	0.0970051	1	-0.0766687	0.461912	1	-0.228479	0.143865	1	-0.0847855	0.361125	1	-0.203932	0.166371	1	-0.171712	0.554106	1	0.175757	0.663396	0.736778	0.251547	0.479452	0.789442	0.37881	0.201029	0.947943	0.19478	0.00677518	1	0.00597477	18.638	18.5613	18.4095	18.5532	18.3864	18.1825	18.2147	18.5622	28	4	4	4	4	3	3	3	3
Q9D1R9	Rpl34	60S ribosomal protein L34	0.122292	1	-0.046689	0.496448	1	0.112196	0.404767	1	-0.124713	1.15364	1	-0.11123	1.14959	1	-0.168984	0.0345636	1	-0.01828	0.398274	0.855128	0.0990794	0.5513	0.836699	0.16362	2.25547	0.911244	0.38026	0.0659201	1	0.0446754	21.1719	21.1252	21.2841	21.0472	21.0728	20.9616	20.9039	21.0546	28	4	4	4	4	3	3	3	3
Q9D1Q6	Erp44	Endoplasmic reticulum resident protein 44	0.0256902	1	0.00849628	0.391411	1	0.103768	0.40115	0.999599	0.0851669	0.0130842	1	0.00275167	0.227727	1	-0.0487035	1.15599	1	0.141673	0.0226964	0.993323	0.00549777	0.0317762	0.992372	0.0112424	0.551476	0.930882	0.15797	0.139153	1	-0.0420623	20.136	20.1445	20.2398	20.2212	20.1305	20.1333	20.0818	20.2722	28	4	4	4	4	3	3	3	3
Q9D1Q4	Dpm3	Dolichol-phosphate mannosyltransferase subunit 3	0.622798	1	0.80078	2.6983	1	2.15214	0.487057	1	0.706357	0.150233	1	0.465606	0.0854734	1	-0.251361	0.209167	1	-0.578382	0.145586	0.86065	-0.328739	0.00248388	0.998193	0.00643524	1.96427	0.5616	2.07476	0.235597	1	0.58451	NaN	17.3746	17.5757	17.4128	17.351	17.0473	NaN	NaN	7	0	1	3	1	1	1	0	0
Q9D1P4	Chordc1	Cysteine and histidine-rich domain-containing protein 1	0.940491	1	0.353173	0.612888	1	0.245257	0.0619165	0.998873	-0.0418048	1.22416	1	-0.169924	3.11171	1	-0.171333	2.09935	1	-0.189573	0.509184	0.768574	-0.21224	1.13012	0.749478	0.310857	0.793657	0.912858	0.20435	0.0563125	1	-0.0442095	17.4164	17.7695	17.6616	17.3746	17.6286	17.4587	17.4573	17.439	28	4	4	4	4	3	3	3	3
Q9D1P0	Mrpl13	39S ribosomal protein L13, mitochondrial	0.391934	1	0.310422	0.531546	1	0.486469	0.684299	1	0.111842	0.127955	1	0.0329526	0.219391	1	-0.0401128	0.502059	1	0.0967541	0.959652	0.750947	-0.169244	0.0958859	0.94799	0.108225	0.297521	0.926723	0.357338	1.15609	1	-0.204893	17.8502	18.1607	18.3367	17.9621	18.0195	18.0524	17.9794	18.1162	28	4	4	4	4	3	3	3	3
Q9D1N9	Mrpl21	39S ribosomal protein L21, mitochondrial	0.359457	1	0.13734	0.110024	1	-0.0657053	0.0976265	1	0.0304141	0.24262	1	0.0987155	0.303075	1	0.105181	0.687562	1	0.204629	0.691546	0.750759	0.197072	0.551728	0.817465	0.235696	0.0354253	1	0.0261858	0.0814022	0.99968	-0.0305033	18.4625	18.5999	18.3968	18.493	18.2655	18.3642	18.3707	18.4701	28	4	4	4	4	3	3	3	3
P68040	Rack1	Receptor of activated protein C kinase 1	0.0145855	1	0.00382376	1.77257	1	-0.180053	1.37199	1	0.14918	0.210297	1	-0.0496559	0.0246177	1	-0.00387955	0.102109	1	0.0468928	2.26788	0.582487	0.252658	1.3126	0.737604	0.306138	0.622431	0.955333	0.0764842	0.877889	1	0.222929	22.9472	22.951	22.7671	23.0964	22.6945	22.6449	22.6907	22.7414	28	4	4	4	4	3	3	3	3
Q80V91	Dtx3	Probable E3 ubiquitin-protein ligase DTX3	0.414256	1	0.157355	0.555154	1	-0.179882	2.57776	1	-0.533899	0.378537	1	-0.0877787	0.0651814	1	-0.0574684	0.281289	1	-0.209719	2.26135	0.472365	0.439963	1.78413	0.742983	0.685097	0.47379	0.914708	0.317549	0.883501	1	0.373556	17.8059	17.9633	17.626	17.272	17.366	17.2782	17.3085	17.1562	28	4	4	4	4	3	3	3	3
Q9D1L9	Lamtor5	Ragulator complex protein LAMTOR5	0.292486	1	-0.212334	0.173041	1	-0.131767	0.166116	1	-0.0867252	0.0135125	1	0.00868734	0.0654117	1	0.0568148	0.401409	1	0.192608	0.649263	0.690444	0.359393	0.174415	0.921431	0.138372	0.192657	0.952499	0.170812	0.000229701	0.999884	0.000106335	19.5856	19.3733	19.4539	19.4989	19.2262	19.2349	19.283	19.4188	28	4	4	4	4	3	3	3	3
Q9D1L0	Chchd2	Coiled-coil-helix-coiled-coil-helix domain-containing protein 2	0.309479	1	0.110869	0.0335891	1	-0.0145783	0.053301	0.998851	0.0181904	0.139393	1	0.0893332	0.00977173	1	-0.0100867	0.00120114	1	0.00128555	0.136906	0.928553	0.0747751	0.222818	0.923903	0.0963113	0.0959867	0.980612	0.0702834	0.0415457	1	-0.0353889	18.8028	18.9137	18.7882	18.821	18.728	18.8174	18.7179	18.7293	28	4	4	4	4	3	3	3	3
Q9D1K7		UPF0687 protein C20orf27 homolog	0.534838	1	0.298666	0.712211	1	0.229798	0.245042	1	-0.0787039	0.0439823	1	-0.0176729	0.220686	1	0.117402	0.972234	1	-0.278091	1.11978	0.610917	-0.319338	0.00338008	0.997999	-0.00299915	0.431411	0.932555	-0.206943	0.0441564	1	-0.0149121	17.3187	17.6174	17.5485	17.24	17.6381	17.6204	17.7555	17.36	28	4	4	4	4	3	3	3	3
Q9D1K2	Atp6v1f	V-type proton ATPase subunit F	0.0994624	1	0.0487733	0.356503	1	-0.135425	0.0567383	0.997259	0.0259233	0.714852	1	-0.194426	0.446513	1	-0.154029	0.0233111	1	0.00794792	0.00784622	0.996483	-0.00341495	0.590232	0.812993	0.239784	0.0288949	0.999455	0.015189	0.0264655	1	0.0156651	21.0291	21.0779	20.8937	21.055	21.0325	20.8381	20.8785	21.0405	28	4	4	4	4	3	3	3	3
Q9D1J3	Sarnp	SAP domain-containing ribonucleoprotein	0.0754594	1	-0.0460358	0.671602	1	0.212284	0.00433173	0.999832	0.00136757	0.204331	1	-0.0477994	0.477783	1	-0.147992	0.136919	1	0.0550836	0.127559	0.941943	0.0463262	0.0730677	0.966101	0.0480898	1.25182	0.891896	0.406602	0.744199	1	0.11129	20.3278	20.2818	20.5401	20.3292	20.2815	20.2337	20.1335	20.3366	28	4	4	4	4	3	3	3	3
Q9D1I6	Mrpl14	39S ribosomal protein L14, mitochondrial	0.540777	1	-0.110794	0.318235	1	-0.102976	1.04623	1	-0.331231	0.656886	1	-0.244279	1.76659	1	-0.364206	0.162485	1	-0.0675704	0.489076	0.854804	-0.0919096	0.0944138	0.967627	0.0415754	0.475015	0.925806	0.16932	0.423592	1	-0.252426	18.172	18.0612	18.069	17.8407	18.2639	18.0196	17.8997	18.1963	28	4	4	4	4	3	3	3	3
Q9D1I5	Mcee	Methylmalonyl-CoA epimerase, mitochondrial	0.567146	1	0.852312	1.11568	1	1.18638	0.217384	1	0.370971	0.550225	1	0.705505	0.175303	1	0.344943	0.063902	1	-0.136515	0.263142	0.786066	-0.476445	0.21167	0.86044	-0.329638	0.282491	0.932137	0.364994	0.136239	1	0.311289	16.3814	16.6817	16.6307	16.2227	16.68	16.6262	16.817	16.3909	20	2	3	4	3	1	3	2	2
Q9D1H8	Mrpl53	39S ribosomal protein L53, mitochondrial	0.498119	1	0.475256	0.516213	1	0.322953	0.926992	1	0.300224	0.397994	1	0.36134	0.372398	1	0.502918	0.427713	1	0.382051	0.11212	0.921873	-0.106574	0.00489317	0.996928	0.00734234	0.246946	0.930742	-0.286539	0.624222	1	-0.229038	17.7163	18.1916	18.0393	18.0165	17.8229	18.1842	18.3258	18.2049	28	4	4	4	4	3	3	3	3
Q9D1H7	Get4	Golgi to ER traffic protein 4 homolog	0.158869	1	-0.0593185	0.113927	1	-0.0515079	0.0273196	0.999232	-0.0121279	0.00681818	1	0.00632668	0.050134	1	0.0489998	0.00364151	1	-0.00336075	0.215437	0.855285	0.157598	0.391941	0.91032	0.0919531	0.112508	0.983041	0.0570906	0.641395	1	0.191999	17.6048	17.5455	17.5533	17.5927	17.4472	17.4536	17.4962	17.4439	28	4	4	4	4	3	3	3	3
Q9D1H6	Ndufaf4	NADH dehydrogenase [ubiquinone] 1 alpha subcomplex assembly factor 4	0.421633	1	-0.44111	0.39478	1	-0.214368	0.661542	1	0.281832	0.450262	1	0.277356	1.48282	1	0.407007	0.204848	1	0.118615	0.0445927	0.970096	-0.0301127	0.642807	0.735241	-0.748579	1.72536	0.856441	-0.651488	0.0654192	0.999552	-0.033504	17.461	17.0199	17.2466	17.7428	17.4911	17.7685	17.8981	17.6097	28	4	4	4	4	3	3	3	3
Q9D1G5	Lrrc57	Leucine-rich repeat-containing protein 57	0.932529	1	0.167342	0.116334	1	-0.0335784	0.326271	1	0.066535	0.152408	1	0.0657336	0.203507	1	-0.122885	0.0359521	1	-0.0181281	0.769205	0.724422	-0.245478	0.882977	0.831772	-0.14387	0.383734	0.931901	-0.156171	1.08188	1	-0.21454	18.1765	18.3439	18.1429	18.2431	18.422	18.4877	18.2991	18.4039	28	4	4	4	4	3	3	3	3
Q9D1G2	Pmvk	Phosphomevalonate kinase	0.0194853	1	-0.0135126	0.754444	1	-0.229548	1.28877	1	-0.364468	0.202299	1	-0.0968971	0.453152	1	-0.17573	1.08337	1	-0.321238	0.443445	0.806695	0.164509	0.390853	0.827423	0.247894	0.293584	0.9524	0.11069	0.850577	1	0.231712	18.6162	18.6026	18.3866	18.2517	18.4516	18.3548	18.2759	18.1304	28	4	4	4	4	3	3	3	3
Q9D1G1	Rab1b	Ras-related protein Rab-1B	0.260046	1	0.103476	0.0126958	1	0.00383902	0.526669	1	0.131387	0.728375	1	0.124921	1.79778	1	0.592921	0.097849	1	0.076334	1.12411	0.785649	0.133489	0.228677	0.917067	0.112044	1.42576	0.89061	-0.455593	0.815777	1	0.413511	18.5601	18.6636	18.564	18.6915	18.4266	18.5516	19.0196	18.503	28	4	4	4	4	3	3	3	3
Q9D1F4	Akt1s1	Proline-rich AKT1 substrate 1	0.859602	1	0.24825	0.893168	1	0.319981	0.498254	1	0.152064	0.0575691	1	-0.0678584	0.812499	1	-0.368673	2.89104	0.766261	0.720045	0.00284473	0.999615	0.000824134	0.366154	0.825025	0.316933	1.34302	0.865565	0.689478	1.2919	1	-0.515736	17.691	17.9392	18.011	17.843	17.6901	17.6223	17.3215	18.4102	28	4	4	4	4	3	3	3	3
Q9D1E8	Agpat5	1-acyl-sn-glycerol-3-phosphate acyltransferase epsilon	0.805705	1	0.24856	1.13717	1	0.144157	0.474183	0.997369	0.084065	1.24144	1	0.533324	0.614913	1	0.331975	0.687393	1	0.387524	0.186826	0.915035	-0.0712892	0.874842	0.745885	-0.356053	0.782721	0.913454	-0.259107	0.590744	1	-0.255987	18.0032	18.2517	18.1473	18.0872	18.0745	18.6078	18.4064	18.462	28	4	4	4	4	3	3	3	3
Q9D1E6	Tbcb	Tubulin-folding cofactor B	0.763094	1	-0.172934	0.283484	1	-0.081347	0.067009	0.996725	-0.0216589	0.457161	1	-0.10599	1.30552	1	-0.180367	0.03301	1	0.00599607	0.615657	0.807035	0.13709	0.239498	0.930204	0.0701464	1.07011	0.931696	0.236109	0.665202	1	0.167712	20.9459	20.7729	20.8645	20.9242	20.8088	20.7028	20.6284	20.8148	28	4	4	4	4	3	3	3	3
Q9D1D4	Tmed10	Transmembrane emp24 domain-containing protein 10	0.501887	1	0.0731215	1.21516	1	0.171978	2.16662	1	0.227869	0.039059	1	-0.0174255	0.0937056	1	0.0393613	0.629664	1	0.22133	1.06264	0.671975	-0.268096	1.10936	0.807665	-0.177549	0.737399	0.927216	-0.13548	1.1777	1	-0.244542	20.6929	20.7661	20.8649	20.9208	20.961	20.9436	21.0004	21.1824	28	4	4	4	4	3	3	3	3
Q9D1C8	Vps28	Vacuolar protein sorting-associated protein 28 homolog	0.434135	1	0.12484	0.0958072	1	0.051445	1.53253	1	-0.358449	0.00659042	1	0.00262769	0.301209	1	-0.105209	0.466694	1	-0.136312	0.087211	0.955056	0.0381831	0.76099	0.82772	0.160395	0.406874	0.930245	0.194837	0.596202	1	-0.148179	17.871	17.9959	17.9225	17.5126	17.8328	17.8355	17.7276	17.6965	28	4	4	4	4	3	3	3	3
Q9D1B9	Mrpl28	39S ribosomal protein L28, mitochondrial	0.291002	1	0.126128	0.00964622	1	0.00721169	0.159879	1	0.0677514	0.0611856	1	-0.0505174	0.577673	1	-0.364274	0.374438	1	0.187977	0.109008	0.940848	0.0591513	0.405479	0.828152	0.235796	0.620664	0.921023	0.430637	0.0146524	1	-0.00917864	17.6244	17.7505	17.6316	17.6921	17.5652	17.5147	17.201	17.7532	28	4	4	4	4	3	3	3	3
Q9D1A2	Cndp2	Cytosolic non-specific dipeptidase	0.358085	1	0.116385	0.0460194	1	-0.0112104	0.119559	1	-0.036099	0.285377	1	-0.0578245	0.8421	1	-0.243149	0.248035	1	-0.0606988	1.11107	0.713526	0.21191	1.28559	0.728707	0.386119	1.90338	0.90014	0.443848	0.681837	1	0.23419	20.8586	20.975	20.8474	20.8225	20.6467	20.5889	20.4036	20.586	28	4	4	4	4	3	3	3	3
Q9D187	Ciao2b	Cytosolic iron-sulfur assembly component 2B	0.273228	1	0.144033	0.169271	1	0.075561	0.810064	1	-0.32614	0.201733	1	0.0954762	0.106362	1	-0.0806751	0.192467	1	-0.126935	0.150485	0.932096	0.0663446	0.17803	0.925809	0.114901	0.369367	0.930033	0.222581	0.0817988	1	-0.078238	17.0425	17.1865	17.118	16.7163	16.9761	17.0716	16.8954	16.8492	28	4	4	4	4	3	3	3	3
Q9D172	Gatd3a	Glutamine amidotransferase-like class 1 domain-containing protein 3A, mitochondrial	0.69904	1	0.24309	0.0564996	1	-0.0306668	0.0493334	0.996213	0.0252414	1.00548	1	0.319232	2.41516	1	0.29747	0.0401716	1	0.0186539	1.0696	0.59811	0.356723	0.816694	0.781393	0.280582	0.0632929	0.992407	0.0285865	0.611685	1	0.313698	19.8856	20.1287	19.855	19.9109	19.5289	19.8481	19.8264	19.5476	28	4	4	4	4	3	3	3	3
Q9D164	Fxyd6	FXYD domain-containing ion transport regulator 6	0.462717	1	0.43759	0.296788	1	0.187725	0.326467	1	-0.267622	0.314945	1	0.319271	0.00104827	1	-0.00180117	0.169504	1	0.207219	0.968365	0.507593	0.71667	0.824438	0.732072	0.834988	1.05401	0.888834	0.906196	0.0380118	1	-0.0503154	19.4622	19.8998	19.6499	19.1946	18.7455	19.0648	18.7437	18.9527	28	4	4	4	4	3	3	3	3
Q9D125	Mrps25	28S ribosomal protein S25, mitochondrial	0.0289465	1	0.0358186	0.255526	1	-0.231802	0.480265	1	0.322781	0.188651	1	0.091781	0.290331	1	0.122235	0.165734	1	0.126849	0.171049	0.877426	-0.146101	0.191062	0.896712	-0.202064	0.733962	0.91881	-0.500139	0.0739015	1	0.0758195	17.4474	17.4832	17.2156	17.7702	17.5935	17.6853	17.7158	17.7204	28	4	4	4	4	3	3	3	3
O89086	Rbm3	RNA-binding protein 3	0.0451555	1	0.0412455	0.0156639	1	0.0164652	0.00709069	0.999089	-0.00430489	0.00098838	1	0.000349681	0.0373323	1	0.0159664	0.535524	1	0.131521	2.25013	0.41033	0.525438	0.724011	0.729154	0.566334	0.570392	0.924075	0.525937	0.453484	1	0.285369	21.2746	21.3158	21.2911	21.2703	20.7491	20.7495	20.7651	20.8807	28	4	4	4	4	3	3	3	3
Q9D110	Mthfs	5-formyltetrahydrofolate cyclo-ligase	0.902888	1	1.30576	0.209662	1	0.618862	0.728734	1	1.13449	0.0507082	1	0.0541569	0.848323	1	-0.714092	1.49242	0.972571	-1.35683	1.17085	0.367153	-1.82866	0.550851	0.758101	-0.577056	0.158242	0.942161	-0.495709	0.198418	1	0.316035	13.0129	NaN	12.6811	NaN	NaN	NaN	NaN	NaN	5	3	0	2	0	0	0	0	0
P0C027	Nudt10	Diphosphoinositol polyphosphate phosphohydrolase 3-alpha	0.282484	1	0.132195	0.642297	1	-0.281945	0.522624	1	-0.215325	0.705417	1	0.276307	0.489246	1	0.173349	1.13259	1	0.27717	2.24179	0.417067	0.557545	0.811949	0.745697	0.413433	0.153412	0.971666	0.102251	0.239203	1	0.153463	18.8251	18.9573	18.5432	18.6098	18.2676	18.5439	18.4409	18.5447	28	4	4	4	4	3	3	3	3
P08752	Gnai2	Guanine nucleotide-binding protein G(i) subunit alpha-2	0.782987	1	0.158854	1.5919	1	0.285814	0.0498687	1	0.0142856	0.40124	1	-0.0739435	0.973382	1	-0.249357	0.0301844	1	-0.0128956	2.23498	0.52116	-0.321311	0.318084	0.918683	-0.0885143	0.756422	0.914893	0.21386	0.547081	1	-0.222471	21.8177	21.9765	22.1035	21.832	22.139	22.065	21.8896	22.1261	28	4	4	4	4	3	3	3	3
Q9D0T1	Snu13	NHP2-like protein 1	0.121972	1	-0.058836	0.352956	1	0.147825	1.45818	1	-0.509104	0.11688	1	-0.105087	0.354387	1	-0.280106	0.345964	1	-0.238674	0.543468	0.738051	-0.298329	0.465064	0.821653	-0.252078	0.21065	0.95512	0.129601	1.54168	1	-0.716934	20.073	20.0142	20.2208	19.5639	20.3713	20.2662	20.0912	20.1327	28	4	4	4	4	3	3	3	3
Q9D0S9	Hint2	Histidine triad nucleotide-binding protein 2, mitochondrial	0.299638	1	0.174954	0.2791	1	0.158457	0.260436	0.99948	0.0909328	0.164535	1	0.04599	0.197718	1	-0.0937894	0.259256	1	0.0694294	0.386867	0.84205	-0.125864	0.00382645	0.998035	0.00310008	0.170074	0.960288	0.126382	0.237175	1	-0.0997076	17.9014	18.0763	18.0598	17.9923	18.0273	18.0732	17.9335	18.0967	28	4	4	4	4	3	3	3	3
Q9D0R8	Lsm12	Protein LSM12 homolog	0.683134	1	0.175379	0.222832	1	-0.104801	0.578964	1	-0.108415	0.0692467	1	0.0285581	0.651653	1	-0.128304	0.0300554	1	0.0133616	1.15219	0.682794	0.249087	1.28442	0.725741	0.395908	0.604764	0.916238	0.272591	0.00696269	1	-0.00149059	17.7733	17.9487	17.6685	17.6649	17.5243	17.5528	17.396	17.5376	28	4	4	4	4	3	3	3	3
Q9D0R2	Tars	Threonine--tRNA ligase, cytoplasmic	0.760319	1	0.147526	0.0967648	1	-0.0237846	0.772102	1	0.198425	0.100538	1	0.04776	0.809906	1	0.168901	0.382643	1	0.108837	0.479372	0.83014	0.131443	0.832188	0.786911	0.231209	0.514941	0.972578	-0.0612427	0.448414	1	0.16334	19.2821	19.4296	19.2583	19.4805	19.1506	19.1984	19.3195	19.2595	28	4	4	4	4	3	3	3	3
Q3UMB9	Washc4	WASH complex subunit 4	0.260184	1	-0.223889	2.2661	1	-0.830898	1.30481	1	-0.526567	0.277517	1	0.056076	0.0596694	1	-0.0381476	0.210686	1	0.0280075	2.23192	0.298852	0.714175	0.49461	0.78417	0.43421	0.114404	0.97436	-0.0785756	0.22712	1	0.151074	17.8247	17.6008	16.9938	17.2981	17.1105	17.1666	17.0723	17.1385	28	4	4	4	4	3	3	3	3
Q9DBD5	Pelp1	Proline-, glutamic acid- and leucine-rich protein 1	0.405428	1	0.092248	0.386963	1	0.148244	1.90591	1	-0.322626	0.299096	1	-0.103321	0.908905	1	-0.293918	1.24366	1	-0.291663	2.2243	0.561937	-0.272491	0.192016	0.932477	-0.0769218	0.310631	0.929074	0.169672	0.751505	1	-0.202691	17.7956	17.8878	17.9438	17.4729	18.0681	17.9647	17.7741	17.7764	28	4	4	4	4	3	3	3	3
Q9D0M3	Cyc1	Cytochrome c1, heme protein, mitochondrial	0.321383	1	0.0773716	0.170591	1	0.0558734	0.699423	1	0.133979	0.0339251	1	-0.0251115	0.0489106	1	-0.0339114	0.145416	1	0.0951163	0.17115	0.915061	-0.0744088	0.0561888	0.978453	0.0280743	0.0282419	0.999491	0.0153759	0.615079	1	-0.180793	22.1678	22.2452	22.2237	22.3018	22.2422	22.2171	22.2083	22.3373	28	4	4	4	4	3	3	3	3
Q9D0M1	Prpsap1	Phosphoribosyl pyrophosphate synthase-associated protein 1	0.212132	1	0.113955	0.914003	1	0.392108	1.33967	1	0.515816	0.176184	1	0.145402	0.1993	1	0.17164	0.227696	1	0.163629	0.538158	0.716013	-0.379118	1.18939	0.728978	-0.410565	0.329862	0.929787	-0.15865	0.0756037	0.99941	-0.0296912	17.4582	17.5721	17.8503	17.974	17.8373	17.9827	18.0089	18.0009	28	4	4	4	4	3	3	3	3
Q9D0M0	Exosc7	Exosome complex exonuclease RRP42	0.0613607	1	0.0485249	0.0715103	1	0.033725	0.385063	1	-0.165327	0.267643	1	0.141423	2.59077	1	-0.615925	0.989165	1	-0.417627	0.0655866	0.961064	-0.0345853	0.147338	0.927019	-0.127483	2.67698	0.658783	0.615065	0.132574	1	0.0765958	15.5433	15.9174	15.6138	15.378	15.5061	15.7193	14.9189	15.3014	22	4	2	3	4	2	3	2	2
Q9D0L8	Rnmt	mRNA cap guanine-N7 methyltransferase	0.354704	1	0.12841	0.319994	1	0.131848	0.164158	1	0.0862513	0.333341	1	-0.0787519	0.2151	1	-0.0786285	0.0553915	1	0.015782	0.107156	0.945595	-0.0481702	0.634717	0.831108	0.158992	0.409121	0.929898	0.162307	0.135298	1	0.0862069	19.0426	19.171	19.1744	19.1288	19.0907	19.012	19.0121	19.1065	28	4	4	4	4	3	3	3	3
Q9D0L7	Armc10	Armadillo repeat-containing protein 10	0.281878	1	0.0994248	0.71073	1	0.133767	0.19069	1	-0.0282612	0.0858138	1	0.0236645	1.52273	1	-0.214332	0.801675	1	0.135118	0.368106	0.903908	-0.060979	0.0282277	0.991717	0.0147813	1.47879	0.921505	0.28712	1.63532	1	-0.162186	19.0369	19.1363	19.1707	19.0087	19.0979	19.1216	18.8836	19.233	28	4	4	4	4	3	3	3	3
Q9D0L4	Adck1	Uncharacterized aarF domain-containing protein kinase 1	0.276694	1	-0.0616198	0.194111	1	0.084003	0.318691	1	0.0785775	0.151935	1	0.0225372	1.57313	1	0.116197	0.160986	1	0.0722713	0.0644868	0.972483	-0.0175853	0.693895	0.869884	-0.101742	0.100919	0.984799	-0.0497793	0.27798	1	-0.117626	17.0813	17.0197	17.1653	17.1599	17.0989	17.1215	17.2151	17.1712	28	4	4	4	4	3	3	3	3
Q9D0K2	Oxct1	Succinyl-CoA:3-ketoacid coenzyme A transferase 1, mitochondrial	0.545749	1	0.133075	0.00210517	1	-0.000631332	0.660588	1	0.168718	0.0160534	1	-0.00657082	0.0180665	1	0.00741323	0.605019	1	0.138645	0.105133	0.954675	-0.033718	0.34174	0.900066	0.105928	0.135562	0.985625	-0.0417625	0.0167503	1	-0.00777149	22.5552	22.6883	22.5545	22.7239	22.5889	22.5823	22.5963	22.7275	28	4	4	4	4	3	3	3	3
Q9D0K1	Pex13	Peroxisomal membrane protein PEX13	0.0658811	1	-0.120692	0.268018	1	0.121614	0.583436	1	-0.980263	0.179848	1	-0.234188	0.0134134	1	0.00813452	0.823538	1	-0.686315	1.21437	0.598675	0.327059	0.199112	0.85903	0.440555	0.891018	0.925733	0.440538	0.0207721	1	0.0773375	15.6696	16.552	15.7967	15.9485	15.0933	15.7948	NaN	15.2395	14	4	2	3	2	1	1	0	1
Q9D0K0	Tbc1d7	TBC1 domain family member 7	0.68554	1	-0.751498	0.159565	1	-0.179211	0.19227	0.995511	0.213769	0.320201	1	-0.249331	0.484122	1	-0.466047	1.26401	1	-1.14419	0.42557	0.730306	-0.450322	0.937014	0.722147	-0.952489	0.150225	0.958439	-0.163485	0.65174	1	0.552781	15.9806	16.0038	15.6748	15.9002	16.2984	15.8364	15.9706	NaN	15	3	1	2	3	2	3	1	0
Q80YD1	Supv3l1	ATP-dependent RNA helicase SUPV3L1, mitochondrial	0.120611	1	0.40163	0.176125	1	0.519112	0.359639	1	0.903176	0.335426	1	-0.698318	0.404013	1	-0.960643	0.419782	1	-1.04477	2.21549	0.1744	-4.35232	1.23592	0.717306	-3.25237	1.1262	0.70995	-2.87257	0.598059	1	-2.01595	17.8731	18.2747	18.3922	18.7763	22.2254	21.5271	21.2648	21.1806	28	4	4	4	4	3	3	3	3
Q9D0J4	Arl2	ADP-ribosylation factor-like protein 2	0.451443	1	-0.0627003	0.339085	1	0.0508904	0.144911	1	0.0309854	0.459734	1	-0.202852	0.994169	1	-0.210124	0.0282797	1	-0.00829379	0.0374542	0.984005	0.00998465	0.440624	0.857215	0.150136	2.04934	0.92575	0.270999	0.0274417	1	-0.0076232	18.8501	18.7874	18.901	18.8811	18.8401	18.6372	18.63	18.8318	28	4	4	4	4	3	3	3	3
Q9D0I9	Rars	Arginine--tRNA ligase, cytoplasmic	0.732478	1	0.103492	0.028009	1	-0.00453186	0.318104	0.998674	-0.108754	0.114282	1	-0.043005	0.00703982	1	-0.00313314	0.0708498	1	0.0211366	0.662997	0.841657	-0.0985661	0.148406	0.956508	0.0479307	0.354147	0.952091	-0.0999648	0.308508	1	-0.163682	20.6874	20.7909	20.6829	20.5787	20.786	20.743	20.7829	20.8071	28	4	4	4	4	3	3	3	3
P62918	Rpl8	60S ribosomal protein L8	0.291832	1	0.0628471	0.539569	1	-0.131098	0.195819	1	-0.05373	0.0668509	1	0.0194855	0.0255986	1	-0.00661723	0.0274293	1	0.00709979	2.21535	0.480484	0.420292	2.24499	0.750626	0.463654	1.2407	0.91119	0.295811	1.121	1	0.344388	21.9217	21.9845	21.7906	21.868	21.5014	21.5209	21.4948	21.5085	28	4	4	4	4	3	3	3	3
Q9WVA3	Bub3	Mitotic checkpoint protein BUB3	0.339799	1	0.0896716	0.0344652	1	-0.0172949	0.0420029	1	-0.0125756	0.0520213	1	0.0171655	0.243925	1	0.117757	1.19407	1	0.262902	2.21137	0.481035	0.420904	1.83086	0.731789	0.493411	0.535031	0.91495	0.285852	0.51575	1	0.173457	19.6283	19.718	19.611	19.6157	19.2074	19.2246	19.3251	19.4703	28	4	4	4	4	3	3	3	3
Q9D0G0	Mrps30	28S ribosomal protein S30, mitochondrial	0.517698	1	0.429075	0.27318	1	0.187747	0.440712	1	0.249275	0.351094	1	0.0651671	0.165273	1	-0.0504926	1.26922	1	0.143936	1.042	0.509746	-0.577031	0.234686	0.870998	-0.213123	0.75651	0.920088	-0.338791	1.33411	1	-0.43476	16.706	17.1351	16.8938	16.9553	17.283	17.3482	17.2325	17.427	28	4	4	4	4	3	3	3	3
Q9D0F9	Pgm1	Phosphoglucomutase-1	0.908557	1	0.201501	0.123404	1	-0.031126	1.50526	1	0.196419	0.233138	1	0.0921771	0.382724	1	0.120599	0.235038	1	0.102892	1.07756	0.686099	0.250351	1.25108	0.725711	0.359675	0.402976	0.948817	0.0986258	0.977869	1	0.274654	20.847	21.0485	20.8159	21.0434	20.5967	20.6888	20.7173	20.6995	28	4	4	4	4	3	3	3	3
Q9D0F3	Lman1	Protein ERGIC-53	0.263866	1	0.129048	0.255264	1	0.13466	0.704499	1	0.301568	0.607213	1	0.218793	0.357018	1	0.138088	1.46356	1	0.435898	0.0908731	0.950142	0.0443414	0.077321	0.96664	-0.045404	0.0629403	0.989023	0.0409136	0.144884	1	-0.102422	19.6406	19.7697	19.7753	19.9422	19.5963	19.8151	19.7344	20.0322	28	4	4	4	4	3	3	3	3
Q9D0E3	Lysmd1	LysM and putative peptidoglycan-binding domain-containing protein 1	0.404683	1	-0.249695	0.222442	1	-0.184269	0.235209	0.998879	-0.189182	1.14251	1	-0.275503	0.309396	1	-0.0707251	0.385942	1	0.162953	0.270883	0.840801	0.175288	0.424876	0.8348	0.201095	0.0726964	0.984825	0.0617434	0.0719373	1	-0.0797424	18.1024	17.8527	17.9181	17.9132	17.9271	17.6516	17.8563	18.09	28	4	4	4	4	3	3	3	3
Q9D0E1	Hnrnpm	Heterogeneous nuclear ribonucleoprotein M	0.313592	1	0.0470858	0.240987	1	-0.0540552	1.9159	1	-0.61861	0.132728	1	0.0803026	0.0569218	1	0.0346591	0.605289	1	-0.271079	0.701448	0.750574	0.19532	0.476987	0.839656	0.162103	0.274547	0.954244	0.106606	0.0166015	1	-0.0126491	21.9031	21.9502	21.8491	21.2845	21.7078	21.7881	21.7425	21.4367	28	4	4	4	4	3	3	3	3
Q8VCS3	Fam20b	Glycosaminoglycan xylosylkinase	1.23726	1	0.246552	0.0191286	1	-0.00800991	0.689046	1	0.255632	1.55394	1	0.294128	1.29585	1	0.316232	0.44024	1	0.212894	2.20337	0.470336	0.401983	1.57656	0.731812	0.354407	0.173824	0.97393	0.077741	0.435874	1	0.290813	17.3108	17.5574	17.3028	17.5664	16.9088	17.2029	17.2251	17.1217	28	4	4	4	4	3	3	3	3
Q9D0D3	Mtpap	Poly(A) RNA polymerase, mitochondrial	0.562291	1	-0.231456	0.227359	1	-0.104752	0.360777	1	-0.411103	0.204174	1	-0.466214	0.298344	1	-0.751609	0.0420453	1	-0.079469	0.0288395	0.971991	0.046332	0.202064	0.869459	0.28109	0.43947	0.92565	0.693189	0.231121	1	-0.421168	17.2886	17.0572	17.1839	16.8775	17.2423	16.7761	16.4907	17.1628	28	4	4	4	4	3	3	3	3
Q9D0B6	Pbdc1	Protein PBDC1	0.113343	1	-0.121684	0.0327748	1	-0.027966	0.308373	0.99643	-0.103934	0.154776	1	-0.0641689	2.07561	1	0.178245	0.0712431	1	0.0311069	1.06638	0.682922	0.257816	0.161186	0.914428	0.200301	0.0550146	0.98934	0.0516055	0.1488	1	0.0863466	18.6913	18.5696	18.6634	18.5874	18.4335	18.3693	18.6118	18.4646	28	4	4	4	4	3	3	3	3
Q9D0B0	Srsf9	Serine/arginine-rich splicing factor 9	0.833901	1	0.208103	0.190312	1	-0.155713	0.422268	0.999335	-0.115537	0.495017	1	-0.242744	0.749843	1	-0.488892	0.631418	1	-0.271867	1.28695	0.611535	-0.294909	0.325122	0.865356	0.155939	0.0295981	0.999035	0.0382711	0.123131	1	-0.074842	17.8463	18.0545	17.6906	17.7308	18.1413	17.8985	17.6524	17.8694	28	4	4	4	4	3	3	3	3
Q9D0A3	Arpin	Arpin	0.950652	1	0.59693	0.0367073	1	-0.0662112	0.133038	0.99919	0.133124	0.399865	1	0.445803	0.550301	1	0.699519	0.477157	1	0.519374	0.895578	0.500346	0.864557	1.84657	0.721833	1.01568	0.0464679	0.987241	0.0988262	0.287785	1	0.29779	18.3251	18.922	18.2589	18.4582	17.4606	17.9064	18.1601	17.9799	28	4	4	4	4	3	3	3	3
Q9D074	Mgrn1	E3 ubiquitin-protein ligase MGRN1	0.631569	1	-0.230258	0.154875	1	0.0872064	0.21026	1	0.06078	0.653077	1	-0.503699	0.150068	1	-0.155982	0.548273	1	-0.483957	0.658655	0.663716	-0.416312	0.297152	0.87876	-0.142872	0.242331	0.942541	-0.173124	0.138724	1	-0.055459	16.2366	16.0063	16.3238	16.2974	16.6529	16.1492	16.4969	16.169	28	4	4	4	4	3	3	3	3
Q9D071	Mms19	MMS19 nucleotide excision repair protein homolog	0.0425855	1	-0.0882668	0.446373	1	-0.600186	0.696249	1	-0.855711	0.103168	1	-0.0783901	0.0623949	1	0.0505174	0.380684	1	-0.286374	0.279818	0.772495	0.503792	0.448172	0.786199	0.493916	0.46497	0.931335	-0.146911	0.0680339	1	-0.0373621	17.9744	17.8861	17.3742	17.1186	17.4706	17.3922	17.5211	17.1842	28	4	4	4	4	3	3	3	3
Q9D061	Acbd6	Acyl-CoA-binding domain-containing protein 6	0.122416	1	-0.052166	0.196284	1	0.0936985	0.796574	1	-0.341531	1.00889	1	-0.330444	0.874727	1	-0.399066	1.70145	1	-0.385452	0.51213	0.766132	-0.217776	0.190276	0.944232	0.0605016	0.604106	0.917834	0.274989	0.41312	1	-0.221871	18.4024	18.3502	18.4961	18.0609	18.6202	18.2897	18.2211	18.2347	28	4	4	4	4	3	3	3	3
Q9D051	Pdhb	Pyruvate dehydrogenase E1 component subunit beta, mitochondrial	0.352976	1	0.0854945	0.18092	1	0.0433602	0.680637	0.998058	0.0846066	0.459069	1	0.070624	0.344943	1	0.0826384	0.542128	1	0.135965	0.461509	0.94948	-0.0273129	0.0320012	0.992414	-0.0124424	0.190595	0.973607	-0.0665911	0.0496267	1	0.0151134	21.9128	21.9983	21.9562	21.9974	21.9401	22.0107	22.0227	22.0761	28	4	4	4	4	3	3	3	3
Q9D024	Ccdc47	Coiled-coil domain-containing protein 47	0.99416	1	0.219675	0.780326	1	0.201758	1.17872	1	0.272998	0.264039	1	-0.0730909	0.214655	1	-0.0582275	0.1454	1	0.0423419	0.646686	0.784912	-0.162469	0.520828	0.859333	0.130297	0.312941	0.954105	0.0975161	0.0446079	1	-0.0166483	17.7833	18.0029	17.985	18.0563	17.9457	17.8726	17.8875	17.9881	28	4	4	4	4	3	3	3	3
Q9D023	Mpc2	Mitochondrial pyruvate carrier 2	0.303079	1	0.178341	0.33168	1	0.183139	0.0853873	1	-0.0554314	0.156103	1	-0.0958068	0.605433	1	-0.370201	0.453205	1	-0.186054	0.369973	0.785022	-0.254954	0.0348538	0.989116	0.0191944	0.676718	0.91747	0.298386	0.725346	1	-0.192597	19.5286	19.7069	19.7117	19.4731	19.7835	19.6877	19.4133	19.5975	28	4	4	4	4	3	3	3	3
Q9D020	Nt5c3a	Cytosolic 5'-nucleotidase 3A	0.117442	1	0.0453715	0.0612814	1	0.0218663	0.90127	1	-0.187983	0.131668	1	-0.0443745	0.0246334	1	0.00879097	0.233308	1	0.0372283	0.454731	0.853695	0.0951613	0.465052	0.834738	0.184907	0.288792	0.954111	0.108237	0.326545	1	-0.0953808	17.0414	17.0867	17.0632	16.8534	16.9462	16.9018	16.955	16.9834	28	4	4	4	4	3	3	3	3
Q9CZY3	Ube2v1	Ubiquitin-conjugating enzyme E2 variant 1	0.436489	1	0.197427	0.0510905	1	0.0251937	0.0874036	0.997823	-0.0287642	0.146901	1	-0.0864048	0.811212	1	0.253473	0.0263055	1	0.0168158	0.644673	0.773834	-0.174596	0.151432	0.929253	0.109235	0.992609	0.933018	-0.402875	0.146733	1	-0.0719581	19.8784	20.0759	19.9036	19.8497	20.053	19.9666	20.3065	20.0699	28	4	4	4	4	3	3	3	3
Q9CZX9	Emc4	ER membrane protein complex subunit 4	0.731865	1	0.192803	1.09757	1	0.117794	0.235333	0.999649	-0.105851	0.402063	1	-0.175994	0.119742	1	-0.0902348	0.292225	1	0.171703	0.143171	0.934811	0.0538925	1.29519	0.735845	0.422689	0.634003	0.915652	0.261921	0.435438	1	-0.315423	18.7549	18.9477	18.8727	18.649	18.701	18.525	18.6108	18.8727	28	4	4	4	4	3	3	3	3
Q9CZX8	Rps19	40S ribosomal protein S19	0.597977	1	0.106336	0.0162781	1	0.00403976	1.77997	1	0.207531	0.178588	1	-0.0323563	0.336816	1	0.0641282	0.511869	1	0.154346	0.462646	0.859132	0.0899191	1.52734	0.769031	0.228611	0.135516	0.98724	0.0298306	0.259577	1	0.0638056	22.6257	22.7321	22.6298	22.8333	22.5358	22.5034	22.5999	22.6901	28	4	4	4	4	3	3	3	3
Q9CZX7	Pip4p2	Type 2 phosphatidylinositol 4,5-bisphosphate 4-phosphatase	0.598245	1	0.405948	0.320542	1	0.146804	0.19579	0.998016	0.0854611	0.815948	1	0.382907	0.352937	1	0.253227	0.139241	1	0.125065	0.409323	0.794436	0.205871	0.258093	0.861147	0.228912	0.144482	0.971141	0.099448	0.400838	1	0.293137	18.3614	18.7673	18.5082	18.4468	18.1555	18.5384	18.4087	18.2806	28	4	4	4	4	3	3	3	3
Q8BP00	Iqcb1	IQ calmodulin-binding motif-containing protein 1	0.33765	1	0.151285	0.572099	1	-0.253138	0.454942	1	-0.168786	0.445286	1	0.253434	1.17883	1	0.276704	0.16519	1	0.0929782	2.19807	0.29032	0.75302	1.28815	0.69501	0.650871	0.49536	0.918157	0.223178	0.839042	1	0.471397	17.3622	17.5135	17.1091	17.1934	16.6092	16.8626	16.8859	16.7022	28	4	4	4	4	3	3	3	3
Q9CZW5	Tomm70	Mitochondrial import receptor subunit TOM70	0.53798	1	0.150233	0.178009	1	0.0588231	0.120523	0.999489	0.0477381	0.296966	1	-0.0828266	0.332718	1	-0.115356	0.378605	1	0.0829976	0.234588	0.900392	-0.0800088	0.602328	0.836221	0.153051	0.280696	0.9568	0.0941707	0.13639	1	-0.0586967	20.3631	20.5133	20.4219	20.4108	20.4431	20.3602	20.3277	20.5261	28	4	4	4	4	3	3	3	3
Q9CZW4	Acsl3	Long-chain-fatty-acid--CoA ligase 3	0.285793	1	0.126803	0.0373621	1	-0.0202832	0.292346	1	-0.140571	0.63325	1	-0.175424	0.837173	1	-0.239798	0.611237	1	-0.162749	0.305844	0.845541	0.138244	1.46072	0.724886	0.440471	1.09891	0.923522	0.357759	0.368234	1	0.194586	19.2462	19.3731	19.226	19.1057	19.108	18.9326	18.8682	18.9453	28	4	4	4	4	3	3	3	3
Q9CZV8	Fbxl20	F-box/LRR-repeat protein 20	0.771612	1	0.294243	0.0293334	1	0.022382	1.71382	1	-1.10782	0.216806	1	-0.274785	0.336867	1	-0.45392	0.786964	1	-1.02133	0.199427	0.875544	0.128759	0.861444	0.735824	0.697787	0.553653	0.918987	0.605061	0.394903	1	0.524267	16.2479	16.5421	16.5139	NaN	16.1191	16.2247	16.5811	NaN	17	4	4	3	0	3	2	1	0
Q9CZU6	Cs	Citrate synthase, mitochondrial	0.571758	1	0.0915408	0.366132	1	0.0659676	0.660163	1	0.114073	0.145228	1	-0.03593	0.307923	1	-0.0908203	0.253885	1	0.0596873	0.332861	0.89502	-0.0705417	0.309966	0.93554	0.0569291	0.354143	0.957164	0.0862462	0.174499	1	-0.049017	24.0742	24.1657	24.1402	24.1883	24.1447	24.1088	24.0539	24.2044	28	4	4	4	4	3	3	3	3
Q9CZU3	Mtrex	Exosome RNA helicase MTR4	0.16627	1	0.0796909	1.35428	1	0.244298	0.431252	0.994858	0.0896268	0.868188	1	0.185472	0.589151	1	0.098573	0.216291	1	0.0757103	0.0771867	0.970219	-0.02047	0.235424	0.910113	-0.126252	0.659762	0.9309	0.125254	0.235241	1	0.0791698	17.2521	17.3318	17.4964	17.3417	17.2726	17.4581	17.3712	17.3483	28	4	4	4	4	3	3	3	3
Q9CZT8	Rab3b	Ras-related protein Rab-3B	0.2438	1	0.135855	0.0131053	1	0.00911665	0.728388	1	-0.375757	0.415518	1	-0.192301	0.498321	1	-0.36802	0.736932	1	-0.279938	0.747329	0.72083	-0.253673	0.100607	0.954232	0.0744832	0.130934	0.971819	0.123463	0.255076	1	-0.218237	18.3805	18.5164	18.3896	18.0048	18.6342	18.4419	18.2662	18.3543	28	4	4	4	4	3	3	3	3
Q9CZS1	Aldh1b1	Aldehyde dehydrogenase X, mitochondrial	0.450381	1	-0.160396	0.442533	1	-0.137456	0.635908	1	0.184684	0.284528	1	-0.0850099	0.192559	1	-0.0485477	0.260753	1	0.0754382	0.0400716	0.977169	-0.0153942	0.21212	0.925363	-0.0907799	0.348157	0.950264	-0.104302	0.0325899	1	0.0146637	19.0162	18.8558	18.8788	19.2009	19.0316	18.9466	18.9831	19.1071	28	4	4	4	4	3	3	3	3
Q9CZR8	Tsfm	Elongation factor Ts, mitochondrial	0.377683	1	0.20323	0.741243	1	0.235708	0.399503	0.999465	0.0797596	0.148431	1	-0.0781314	0.0777473	1	-0.043752	0.455027	1	-0.163863	0.647519	0.772464	-0.176548	0.132242	0.933844	0.104814	0.187752	0.967946	0.102913	0.168174	1	0.0601459	18.6526	18.8559	18.8883	18.7324	18.8292	18.7511	18.7854	18.6653	28	4	4	4	4	3	3	3	3
Q9CZP7	Cdc37l1	Hsp90 co-chaperone Cdc37-like 1	0.574757	1	-0.972723	1.14366	1	-1.61822	1.00372	1	-1.55321	0.529893	1	1.24871	0.35833	1	1.33014	0.252997	1	0.724663	1.24048	0.301236	2.16839	0.0193114	0.989635	-0.0530429	0.242715	0.922456	-0.779969	0.157166	1	-0.505769	17.2903	16.9427	16.2714	18.0068	16.1097	16.3706	17.3962	16.2429	20	4	3	3	1	2	3	2	2
Q9JLR1	Sec61a2	Protein transport protein Sec61 subunit alpha isoform 2	0.253631	1	0.103013	0.859251	1	-0.299447	0.0892529	1	-0.0459919	0.690068	1	0.370796	0.152055	1	0.135794	0.583147	1	0.233856	2.19587	0.292317	0.751067	1.05028	0.733529	0.483284	0.458726	0.90823	0.315827	0.696399	1	0.371315	19.8921	19.9951	19.5927	19.8461	19.141	19.5118	19.2768	19.3749	28	4	4	4	4	3	3	3	3
Q9CZN8	Qrsl1	Glutamyl-tRNA(Gln) amidotransferase subunit A, mitochondrial	0.362193	1	-0.360738	0.582029	1	-0.537899	0.612525	1	0.193995	0.205194	1	-0.408078	0.239866	1	-0.596936	0.160883	1	0.113787	0.0649512	0.957133	0.0436029	0.0398509	0.972493	0.0909429	0.0375395	0.991637	0.10264	0.0528778	1	0.0263352	16.0321	16.3742	15.907	16.2261	15.9885	16.308	16.34	16.1022	23	4	2	3	4	3	2	2	3
Q9CZN7	Shmt2	Serine hydroxymethyltransferase, mitochondrial	0.206487	1	0.152415	0.0499849	1	-0.0427904	0.473515	1	0.319772	0.174599	1	0.145696	0.190977	1	0.13829	0.279557	1	0.257376	0.127498	0.907215	0.121502	0.196794	0.917952	0.128221	0.0922977	0.984812	-0.0595778	0.0369113	1	0.0407543	19.3326	19.485	19.2898	19.6524	19.2111	19.3568	19.3494	19.4685	28	4	4	4	4	3	3	3	3
Q9CZM2	Rpl15	60S ribosomal protein L15	0.208862	1	0.113268	0.291042	1	0.119116	0.00967229	0.99905	-0.00472641	0.254606	1	-0.115454	0.388778	1	-0.164253	0.193851	1	-0.0602214	0.383735	0.825089	0.159849	0.794424	0.745309	0.388571	1.27473	0.877739	0.443218	0.601287	1	0.21251	22.0827	22.1959	22.2018	22.078	21.9228	21.8074	21.7586	21.8626	28	4	4	4	4	3	3	3	3
Q9CZL5	Pcbd2	Pterin-4-alpha-carbinolamine dehydratase 2	0.254904	1	-0.461745	0.234595	1	-0.528754	0.534637	1	0.60244	0.588011	1	1.75441	0.150824	1	0.616556	0.339837	1	1.10531	0.358913	0.713226	0.99924	0.747739	0.722476	-1.21691	0.0428659	0.986893	-0.14607	0.448973	1	0.632986	17.4453	17.1144	17.2277	17.6094	18.5367	17.7621	17.4724	17.113	22	3	3	3	4	1	3	2	3
Q9CZJ0	Mpped2	Metallophosphoesterase MPPED2	0.0744008	1	0.0470257	0.108023	1	0.0887074	0.23742	0.998908	-0.187622	0.141231	1	-0.142957	0.0454034	1	0.0467885	0.187376	1	-0.165791	0.408522	0.747622	0.341212	1.37026	0.723011	0.531195	0.614119	0.932777	0.383131	0.400391	1	0.360381	17.2366	17.2836	17.3253	17.0489	16.8953	16.7524	16.9421	16.7296	28	4	4	4	4	3	3	3	3
Q8R2U0	Seh1l	Nucleoporin SEH1	0.787388	1	-0.117354	0.0320528	1	-0.00509977	0.695652	0.999613	-0.0935283	0.806916	1	0.120906	0.4329	1	0.0454769	0.631982	1	-0.22436	2.19397	0.726594	0.162263	0.323168	0.925742	-0.0759977	0.824289	0.932104	0.111686	0.641548	1	0.139073	16.98	16.8627	16.9749	16.8865	16.8178	16.9387	16.8632	16.5934	28	4	4	4	4	3	3	3	3
Q9CZG3	Commd8	COMM domain-containing protein 8	0.618822	1	0.266333	2.31551	1	0.410876	0.766275	1	-0.220663	0.197969	1	-0.0667057	0.220957	1	-0.0805314	0.308496	1	-0.134787	1.28825	0.665116	-0.250164	0.124852	0.945517	0.082874	0.908562	0.916142	0.241243	0.414426	1	-0.217236	17.4486	17.7149	17.8595	17.2279	17.6988	17.632	17.6182	17.564	28	4	4	4	4	3	3	3	3
Q9CZE3	Rab32	Ras-related protein Rab-32	0.066253	1	0.304284	0.0412962	1	0.174108	0.312658	1	0.828047	0.414061	1	-0.496195	0.0207594	1	0.0378062	0.236786	1	-0.50271	0.247549	0.773377	-0.824724	0.0055164	0.995875	-0.0242442	0.226157	0.931058	-0.688422	0.11776	1	0.257978	18.4061	18.9303	18.5507	18.2275	18.2242	17.728	18.262	17.7215	25	3	3	3	4	3	3	3	3
Q9CZD3	Gars	Glycine--tRNA ligase	0.465816	1	0.123103	0.0452974	1	0.0191689	0.767134	1	0.166115	0.110798	1	-0.0399055	0.0392503	1	0.0134551	0.369998	1	0.0939433	1.02941	0.710354	-0.235178	0.206092	0.933948	-0.0721696	0.653566	0.911513	-0.229465	0.530328	1	-0.159692	21.3068	21.4299	21.326	21.4729	21.542	21.5021	21.5554	21.6359	28	4	4	4	4	3	3	3	3
Q9CZC8	Scrn1	Secernin-1	0.624464	1	0.161091	0.256499	1	0.106463	0.500546	1	0.140804	0.794207	1	0.147729	0.312476	1	0.0836207	0.0532603	1	0.023173	0.229103	0.910681	0.0658617	0.283572	0.925936	0.079224	0.181535	0.971399	0.0887044	0.158917	1	0.0693526	21.6958	21.8569	21.8023	21.8366	21.6299	21.7777	21.7136	21.6531	28	4	4	4	4	3	3	3	3
Q9CZB0	Sdhc	Succinate dehydrogenase cytochrome b560 subunit, mitochondrial	1.05399	1	0.353814	0.0752282	1	-0.0336671	0.549673	1	0.177952	0.156635	1	-0.120903	0.438062	1	-0.319167	0.199957	1	-0.179147	0.296783	0.834675	0.175494	1.62262	0.744927	0.650211	1.09105	0.889161	0.460994	0.703028	1	0.423819	19.285	19.6388	19.2514	19.463	19.1095	18.9886	18.7904	18.9304	28	4	4	4	4	3	3	3	3
Q9CZ83	Mrpl55	39S ribosomal protein L55, mitochondrial	0.350993	1	0.218434	0.113802	1	-0.0995879	0.49799	1	0.318377	0.0570537	1	0.0441004	0.0920317	1	-0.147233	0.25799	1	-0.276738	0.0337709	0.971589	0.0367872	0.976685	0.787805	0.211121	0.0609834	0.984655	0.084432	1.06962	1	0.825752	17.1472	17.3657	17.0477	17.4656	17.1105	17.1546	16.9632	16.8337	28	4	4	4	4	3	3	3	3
P17665	Cox7c	Cytochrome c oxidase subunit 7C, mitochondrial	0.271685	1	0.24113	0.363809	1	-0.31867	0.0724239	1	-0.0541935	0.362346	1	0.360396	0.064037	1	0.0669339	0.699772	1	0.614124	2.19024	0.174118	1.35561	1.34336	0.681072	1.23634	1.07734	0.847386	0.970004	0.551208	1	0.466619	21.1494	21.3906	20.8308	21.0952	19.7938	20.1542	19.8608	20.408	28	4	4	4	4	3	3	3	3
Q9CZ42	Naxd	ATP-dependent (S)-NAD(P)H-hydrate dehydratase	0.102099	1	-0.0205903	0.318844	1	0.067977	0.12843	1	-0.0286064	0.697887	1	-0.253635	0.767309	1	-0.269773	0.205635	1	-0.0778484	1.07971	0.712545	-0.215205	0.0474892	0.987628	0.0178399	0.37284	0.942489	0.122545	1.00012	1	-0.257016	18.9678	18.9472	19.0357	18.9392	19.183	18.9293	18.9132	19.1051	28	4	4	4	4	3	3	3	3
Q9CZ30	Ola1	Obg-like ATPase 1	0.179455	1	0.0647621	1.03869	1	-0.117581	1.18001	1	0.179519	0.173488	1	0.0496947	0.442748	1	0.150091	0.589331	1	0.0928491	0.147366	0.961252	0.0236301	0.0767529	0.968526	0.0386976	0.953206	0.921032	-0.244041	0.37761	1	0.106761	20.2165	20.2812	20.0989	20.396	20.1929	20.2426	20.3429	20.2857	28	4	4	4	4	3	3	3	3
Q9CZ28	Snf8	Vacuolar-sorting protein SNF8	0.37871	1	0.211243	0.623532	1	0.211854	0.786337	1	0.240014	0.129699	1	0.0484467	0.375467	1	-0.0868098	0.158982	1	-0.0395495	1.29524	0.51183	-0.465858	0.552318	0.794574	-0.303062	0.806679	0.919406	-0.167195	0.865153	1	-0.152194	17.9752	18.1865	18.1871	18.2152	18.4411	18.4895	18.3543	18.4015	28	4	4	4	4	3	3	3	3
Q9CZ13	Uqcrc1	Cytochrome b-c1 complex subunit 1, mitochondrial	0.00046596	0.999783	-0.000170231	0.273142	1	0.0880284	0.248461	1	0.0820837	0.0193047	1	0.0125001	0.0918316	1	-0.0492293	0.395507	1	0.156185	0.125613	0.935514	-0.0605319	0.196363	0.934337	-0.0732023	0.224784	0.971582	0.0767258	0.620372	1	-0.184434	22.6297	22.6295	22.7177	22.7118	22.6902	22.7027	22.641	22.8464	28	4	4	4	4	3	3	3	3
Q8BHJ5	Tbl1xr1	F-box-like/WD repeat-containing protein TBL1XR1	0.196701	1	-0.225167	0.227058	1	0.236622	0.226748	1	0.228982	0.288793	1	-0.0984542	0.0472779	1	0.0230789	0.0508822	1	0.0384649	2.18576	0.248619	-0.841165	0.928033	0.718297	-0.967877	0.605925	0.91016	-0.627622	0.414306	1	-0.606791	21.1723	20.9472	21.409	21.4013	22.0135	21.9151	22.0366	22.052	28	4	4	4	4	3	3	3	3
Q9CYZ8	Ssbp2	Single-stranded DNA-binding protein 2	0.590146	1	-0.219383	1.27588	1	-0.317332	0.922234	1	-0.254242	0.0548253	1	0.0245399	0.163224	1	0.0750497	0.885777	1	-0.273672	0.100523	0.945547	0.0496454	0.533233	0.827088	-0.194278	1.52202	0.910039	-0.342737	0.412915	1	0.112764	16.9684	16.749	16.651	16.7141	16.9187	16.9433	16.9938	16.6451	28	4	4	4	4	3	3	3	3
Q9CYZ2	Tpd52l2	Tumor protein D54	0.324815	1	0.228326	0.295818	1	0.199878	0.101549	0.996244	-0.0667305	0.410999	1	-0.169222	0.872804	1	-0.260222	0.0235395	1	-0.00916672	0.121699	0.935854	-0.0673604	0.451845	0.80965	0.330188	0.634657	0.926507	0.39274	0.200449	1	-0.149083	19.3162	19.5445	19.5161	19.2495	19.3836	19.2143	19.1233	19.3744	28	4	4	4	4	3	3	3	3
Q9CYW4	Hdhd3	Haloacid dehalogenase-like hydrolase domain-containing protein 3	0.0910973	1	-0.138173	0.337841	1	-0.47492	0.0393035	0.998042	-0.0450068	0.243515	1	-0.132773	0.141138	1	-0.058471	0.129799	1	-0.169456	0.177914	0.866742	0.178874	0.114849	0.929612	0.173475	0.147041	0.955153	-0.237575	0.172413	1	-0.162795	18.2396	18.1014	17.7646	18.1946	18.0607	17.9279	18.0022	17.8912	28	4	4	4	4	3	3	3	3
Q9CYT6	Cap2	Adenylyl cyclase-associated protein 2	0.257194	1	-0.211164	0.14371	1	0.0942569	0.190152	0.997579	-0.223259	0.115947	1	0.103416	0.270527	1	0.241999	0.350314	1	0.279414	0.108829	0.923342	-0.108853	0.63215	0.767462	-0.423432	0.570965	0.912337	-0.256594	0.477611	1	-0.67911	16.6066	16.3955	16.7009	16.3834	16.7155	16.8189	16.9575	16.9949	28	4	4	4	4	3	3	3	3
Q9CYR6	Pgm3	Phosphoacetylglucosamine mutase	0.277133	1	0.0759935	0.212219	1	0.0344415	0.633983	1	0.1509	0.432707	1	-0.315929	0.237525	1	-0.202037	0.248809	1	-0.259507	1.17562	0.510113	-0.504485	0.224159	0.917875	-0.112563	0.646322	0.917723	-0.268006	0.35661	1	-0.280192	18.3221	18.3981	18.3565	18.473	18.8266	18.5106	18.6245	18.567	28	4	4	4	4	3	3	3	3
Q9CYR0	Ssbp1	Single-stranded DNA-binding protein, mitochondrial	0.00689622	1	-0.00900126	0.0642664	1	-0.0463657	0.430503	1	-0.262609	0.051151	1	-0.0411892	0.142967	1	-0.102982	0.433147	1	-0.224184	0.760064	0.603576	0.479316	0.47508	0.78072	0.511504	1.20116	0.893534	0.535932	0.996764	1	0.537375	18.2636	18.2546	18.2172	18.001	17.7843	17.7431	17.6813	17.5601	28	4	4	4	4	3	3	3	3
Q9CYN9	Atp6ap2	Renin receptor	0.432263	1	0.235828	0.328337	1	0.218444	0.110179	1	0.118684	0.173239	1	-0.27554	0.0688179	1	0.13527	0.645208	1	-0.621821	0.217232	0.842302	-0.229866	0.288193	0.839849	0.281502	0.103499	0.974933	-0.146691	0.328009	1	0.422275	17.6937	17.9295	17.9121	17.8124	17.9235	17.648	18.0588	17.3017	28	4	4	4	4	3	3	3	3
Q9CYN2	Spcs2	Signal peptidase complex subunit 2	0.298069	1	0.105745	0.638942	1	-0.253109	2.85987	1	0.52375	0.159711	1	0.167565	0.338707	1	-0.183573	0.221919	1	-0.1156	1.04504	0.600174	-0.353458	0.572197	0.780586	-0.415278	0.865665	0.924185	-0.422994	0.815698	1	0.222593	18.3734	18.4791	18.1203	18.8971	18.7268	18.8944	18.5433	18.6112	28	4	4	4	4	3	3	3	3
Q9CYL5	Glipr2	Golgi-associated plant pathogenesis-related protein 1	0.0315192	1	0.0492563	0.0726034	1	0.100132	0.194265	0.997323	0.224718	0.334557	1	0.19378	0.246113	1	0.157539	0.358156	1	0.305775	0.0952042	0.934858	0.101539	0.0268518	0.986208	-0.042985	0.0309029	0.998871	0.0441311	0.192547	1	-0.264758	18.2929	18.3421	18.393	18.5176	18.1913	18.3851	18.3489	18.4971	28	4	4	4	4	3	3	3	3
Q9CYK1	Wars2	Tryptophan--tRNA ligase, mitochondrial	0.366138	1	0.303114	0.046917	1	0.0441177	0.310683	1	0.21091	0.103391	1	-0.0840527	0.0121162	1	-0.0222565	1.23799	1	0.202439	0.499642	0.782144	0.196556	0.589229	0.746591	0.583722	0.163353	0.948471	0.26293	0.227795	1	0.218214	16.5252	16.8283	16.5693	16.7361	16.3287	16.2446	16.9057	16.5311	27	4	4	4	4	3	3	2	3
Q9CYI4	Luc7l	Putative RNA-binding protein Luc7-like 1	0.0448946	1	-0.0287218	0.0808207	1	0.0420618	0.00726234	0.999211	-0.00423574	0.609959	1	-0.183463	0.486854	1	-0.247759	0.395335	1	-0.0914593	0.0513022	0.966393	-0.0308971	0.25516	0.905629	0.123844	0.600703	0.914205	0.258924	0.0249662	1	0.0115199	17.9608	17.9321	18.0029	17.9566	17.9917	17.8082	17.7439	17.9002	28	4	4	4	4	3	3	3	3
Q9CYI0		Protein Njmu-R1	0.283775	1	0.361622	0.253981	1	-0.3265	0.447989	1	-0.654516	0.0376037	1	0.0920118	0.261658	1	-0.414692	0.67097	1	-0.744403	0.481712	0.679464	0.648725	0.591414	0.738244	0.918335	0.620974	0.921715	0.736917	0.343383	1	0.676924	17.2022	17.5638	16.8757	16.5477	16.5535	16.6455	16.1388	15.8091	28	4	4	4	4	3	3	3	3
Q9CYH6	Rrs1	Ribosome biogenesis regulatory protein homolog	0.553584	1	-0.818569	1.10267	1	-0.269808	0.156448	0.998071	-0.104256	0.537358	1	0.468507	0.186203	1	0.181537	0.222764	1	0.226248	1.17461	0.473376	0.718609	0.284705	0.824797	-0.568468	0.818697	0.919605	0.267264	0.269449	1	0.26436	17.9216	17.7882	17.6518	17.8173	17.203	17.6715	17.3845	17.4292	27	4	3	4	4	3	3	3	3
Q9CYH2	Prxl2a	Peroxiredoxin-like 2A	0.250725	1	0.125414	0.314623	1	-0.117937	0.411983	1	0.137498	0.493098	1	0.136226	0.1187	1	0.0380764	0.516156	1	0.166915	0.49086	0.798237	0.169888	0.314716	0.865574	0.159076	0.0329972	0.999593	0.0138747	0.182688	1	0.081871	19.7385	19.8639	19.6205	19.876	19.5686	19.7048	19.6066	19.7355	28	4	4	4	4	3	3	3	3
Q9CYG7	Tomm34	Mitochondrial import receptor subunit TOM34	0.224351	1	0.0805221	0.251076	1	0.0739045	1.02621	1	-0.210894	0.00537625	1	0.0026811	0.235862	1	0.109365	0.371593	1	-0.157125	0.367681	0.880345	0.0788857	0.332196	0.862764	0.156727	0.0831254	0.987867	0.0434254	0.339788	1	0.144747	18.8051	18.8856	18.879	18.5942	18.7262	18.7289	18.8356	18.5691	28	4	4	4	4	3	3	3	3
Q9CYA6	Zcchc8	Zinc finger CCHC domain-containing protein 8	0.31602	1	0.497323	0.19998	1	-0.460233	0.470564	1	0.485776	0.406277	1	0.662838	0.0204523	1	0.0583254	0.594369	1	-0.810407	0.0401671	0.96251	0.0686086	0.0428586	0.969403	-0.0969066	0.140549	0.948861	-0.44995	1.39025	1	1.60313	15.8116	16.5482	16.4771	16.4344	16.3027	16.6509	17.0609	NaN	14	3	3	2	2	1	2	1	0
Q9CYA0	Creld2	Cysteine-rich with EGF-like domain protein 2	0.635961	1	0.611026	0.226511	1	0.379387	0.189707	0.99801	0.197158	0.0711091	1	-0.124271	0.228791	1	-0.444843	0.115833	1	0.173354	0.0289264	0.971774	-0.0507075	0.728015	0.729524	0.68459	0.405751	0.924767	0.773523	0.352911	1	0.219727	18.8569	19.468	19.2363	19.0541	18.9076	18.7834	18.4628	19.081	28	4	4	4	4	3	3	3	3
Q9CY97	Ssu72	RNA polymerase II subunit A C-terminal domain phosphatase SSU72	0.0567833	1	0.0409188	0.124177	1	0.101154	0.431616	1	-0.225769	0.971763	1	-0.265384	0.0231897	1	-0.0152162	0.93402	1	-0.281447	1.06708	0.50422	-0.584194	0.815506	0.781093	-0.277891	0.750464	0.913821	-0.467824	1.68206	1	-0.429936	17.3171	17.358	17.4182	17.0913	17.9013	17.6359	17.886	17.6198	28	4	4	4	4	3	3	3	3
Q9CXY1	Tmem175	Endosomal/lysosomal potassium channel TMEM175	0.348128	1	-0.359344	0.0202176	1	-0.0263491	0.68303	1	0.407339	1.69462	1	1.36861	0.336741	1	0.484971	0.470142	1	0.688043	2.18534	0.1831	1.23948	0.389444	0.794355	-0.488473	0.487822	0.924647	0.728156	0.445438	1	0.676894	15.8541	16.1769	16.0236	16.2614	15.0036	16.2659	16.197	NaN	17	4	2	3	4	1	2	1	0
Q9CY66	Gar1	H/ACA ribonucleoprotein complex subunit 1	0.338277	1	1.82177	0.459245	1	2.3313	0.310947	1	1.68766	0.727893	1	-0.324023	1.3989	1	-0.584901	0.946945	1	-0.490129	0.366614	0.686312	-2.31837	0.168104	0.916757	-0.172571	1.31129	0.89043	0.59783	0.010165	1	-0.0101585	22.3565	24.1783	24.6878	24.0442	24.6749	24.3509	24.09	24.1848	28	4	4	4	4	3	3	3	3
Q8BHF7	Pgs1	CDP-diacylglycerol--glycerol-3-phosphate 3-phosphatidyltransferase, mitochondrial	0.785864	1	-0.229044	0.394977	1	0.152431	1.42725	1	0.16841	0.955827	1	-0.333407	0.970958	1	-0.274462	0.275787	1	-0.130105	2.18456	0.47825	-0.439029	0.830802	0.758988	-0.334666	0.0197705	1	-0.0121361	0.0183926	1	-0.00647497	17.3293	17.1003	17.4818	17.4977	17.7684	17.4349	17.4939	17.6382	28	4	4	4	4	3	3	3	3
Q9CY58	Serbp1	Plasminogen activator inhibitor 1 RNA-binding protein	0.390395	1	0.27266	0.749165	1	0.424272	0.136059	1	0.0750656	0.094911	1	0.0694504	0.0199059	1	0.00663312	0.112492	1	-0.0813414	0.463836	0.766666	0.231105	0.549397	0.782075	0.434315	1.25569	0.907825	0.648744	0.615377	1	0.422581	20.4796	20.7523	20.9039	20.5547	20.2485	20.3179	20.2551	20.1671	28	4	4	4	4	3	3	3	3
Q02257	Jup	Junction plakoglobin	0.104168	1	0.0806875	0.773561	1	0.190288	0.260322	0.999021	-0.0666208	1.45144	1	0.215433	0.235767	1	0.0420405	0.485121	1	-0.163057	2.17754	0.474238	-0.416449	0.809468	0.723643	-0.551194	1.08075	0.922239	-0.268201	0.850025	1	-0.339447	16.6738	16.7545	16.8641	16.6072	17.0903	17.3057	17.1323	16.9272	28	4	4	4	4	3	3	3	3
Q9CY50	Ssr1	Translocon-associated protein subunit alpha	0.925306	1	0.330945	1.02175	1	0.395283	0.0830346	0.997738	0.029459	0.143655	1	-0.183515	0.387201	1	-0.363674	0.874271	1	-0.478099	1.03605	0.540332	-0.498955	0.0135809	0.993428	0.0155048	0.333035	0.932711	0.260003	0.0653103	1	0.0245748	20.5929	20.9238	20.9882	20.6224	21.0919	20.9083	20.7282	20.6138	28	4	4	4	4	3	3	3	3
Q9CY45	Eef1akmt1	EEF1A lysine methyltransferase 1	0.525756	1	-0.163585	0.43063	1	-0.121658	0.45469	1	-0.174718	0.0607208	1	0.0286338	1.9141	1	-0.339403	0.0317587	1	-0.00687981	1.06322	0.636153	0.307359	0.289962	0.902625	0.11514	3.04147	0.717318	0.525104	0.448914	1	0.197691	18.351	18.1875	18.2294	18.1763	18.0437	18.0723	17.7043	18.0368	28	4	4	4	4	3	3	3	3
Q64455	Ptprj	Receptor-type tyrosine-protein phosphatase eta	1.29716	1	0.342697	0.519341	1	0.243533	0.291323	1	0.100023	0.259541	1	0.17384	0.628502	1	0.159793	0.0925339	1	-0.0448112	2.16872	0.416671	-0.568887	0.779478	0.743356	-0.40003	0.99957	0.908109	-0.485147	0.73377	1	-0.285957	16.2606	16.6033	16.5041	16.3606	16.8295	17.0033	16.9893	16.7847	28	4	4	4	4	3	3	3	3
Q9CY27	Tecr	Very-long-chain enoyl-CoA reductase	0.0600274	1	0.0289207	0.374062	1	0.034893	0.0849274	0.998463	-0.031415	0.372954	1	-0.21464	0.173088	1	-0.0776151	1.29982	1	0.230642	0.140299	0.954889	0.0299001	0.439013	0.820095	0.27346	0.505247	0.929561	0.142408	0.602612	1	-0.258997	20.4706	20.4995	20.5055	20.4392	20.4407	20.2261	20.3631	20.6714	28	4	4	4	4	3	3	3	3
Q9CY16	Mrps28	28S ribosomal protein S28, mitochondrial	0.153894	1	0.100567	0.589419	1	-0.187311	0.522359	1	0.23279	0.496788	1	0.138944	0.694879	1	0.186515	0.214528	1	0.117582	0.222809	0.889372	0.0927383	0.0725515	0.966812	0.0543617	1.17226	0.925621	-0.281087	0.139968	1	0.114957	18.2558	18.3563	18.0685	18.4886	18.163	18.302	18.3496	18.2806	28	4	4	4	4	3	3	3	3
Q9CXZ1	Ndufs4	NADH dehydrogenase [ubiquinone] iron-sulfur protein 4, mitochondrial	0.553074	1	0.197599	0.240661	1	0.119084	0.14298	1	0.0764341	0.0473624	1	0.0243524	0.587943	1	-0.206376	0.512459	1	0.201084	0.270204	0.866582	0.11188	0.765386	0.781081	0.285127	1.02482	0.909947	0.43734	0.202428	1	0.12674	19.678	19.8756	19.7971	19.7544	19.5661	19.5905	19.3598	19.7672	28	4	4	4	4	3	3	3	3
Q9CXY9	Pigk	GPI-anchor transamidase	0.0134016	1	0.00862169	0.00413965	1	0.0029273	0.526316	1	0.217453	0.25965	1	-0.183167	0.0662996	1	0.049614	0.00835572	1	0.0057354	0.167306	0.902923	0.099271	0.494378	0.808107	0.291059	0.068301	0.986912	0.0525843	0.383535	1	0.148788	18.5624	18.571	18.5653	18.7798	18.4631	18.2799	18.5127	18.4688	28	4	4	4	4	3	3	3	3
Q9CXY6	Ilf2	Interleukin enhancer-binding factor 2	0.00186093	1	0.00111532	0.0698837	1	-0.0503006	0.387255	1	0.22531	0.416495	1	-0.0739263	0.243544	1	0.0638727	1.66331	1	0.332612	0.00853	0.996613	0.00567373	0.326133	0.922988	0.0807153	0.186213	0.964231	-0.1085	0.0564337	0.999823	-0.043972	20.9192	20.9203	20.8689	21.1445	20.9135	20.8396	20.9774	21.2461	28	4	4	4	4	3	3	3	3
P26450	Pik3r1	Phosphatidylinositol 3-kinase regulatory subunit alpha	0.565005	1	0.782561	0.203248	1	0.276048	0.775912	1	0.879611	0.101839	1	0.075189	0.231661	1	-0.155715	0.0422403	1	-0.0373224	2.16238	0.156143	-1.5893	0.567871	0.734222	-0.881931	1.00889	0.871547	-1.15754	0.382514	1	-0.704424	17.6537	18.4362	17.9297	18.5333	19.243	19.3182	19.0873	19.2057	28	4	4	4	4	3	3	3	3
Q9DB70	Fundc1	FUN14 domain-containing protein 1	0.0222483	1	-0.0105605	0.502369	1	-0.452505	0.123352	1	-0.0284276	0.26106	1	-0.24511	0.0489253	1	0.0146643	1.22929	1	0.210872	2.16088	0.505603	0.360422	0.803612	0.722921	0.594971	0.0779501	0.980447	-0.106747	0.411744	1	0.111381	16.564	16.5535	16.4707	16.5356	16.2036	16.3097	16.2183	16.4145	26	4	4	3	4	3	2	3	3
Q9CXW4	Rpl11	60S ribosomal protein L11	0.00607028	1	-0.00157547	1.01152	1	-0.207061	0.444067	1	0.0742908	0.0925469	1	0.0418377	0.408663	1	0.154584	0.176795	1	0.0853761	1.29045	0.605769	0.297604	1.02767	0.775373	0.254191	0.174042	0.972131	-0.064041	0.637	1	0.191339	21.8924	21.8908	21.6853	21.9666	21.5947	21.6366	21.7493	21.6801	28	4	4	4	4	3	3	3	3
Q9CXW3	Cacybp	Calcyclin-binding protein	0.608373	1	0.117746	1.10731	1	0.171842	0.59632	1	0.105218	0.0394179	1	-0.017067	0.236598	1	-0.131006	0.0950469	1	-0.0403639	1.14744	0.709721	-0.222241	0.269771	0.92385	-0.0874273	0.170414	0.973498	0.0806071	0.132245	1	0.0383921	21.1903	21.308	21.3621	21.2955	21.4125	21.3954	21.2815	21.3721	28	4	4	4	4	3	3	3	3
Q9CXW2	Mrps22	28S ribosomal protein S22, mitochondrial	0.213102	1	-0.0716228	0.744905	1	-0.145335	0.0710412	0.997757	0.0220699	0.15053	1	-0.0645898	0.06366	1	-0.0186481	0.118995	1	0.0451228	0.140965	0.940308	0.0477533	0.0895455	0.967621	0.0407203	0.580416	0.955816	-0.0789337	0.202723	1	-0.0633068	18.0079	17.9363	17.8626	18.03	17.9601	17.8956	17.9415	18.0053	28	4	4	4	4	3	3	3	3
Q9CXV1	Sdhd	Succinate dehydrogenase [ubiquinone] cytochrome b small subunit, mitochondrial	0.276194	1	-0.228651	0.810698	1	-0.476907	0.95291	1	0.522736	0.172988	1	-0.200927	1.03586	1	0.302425	0.244007	1	0.178369	0.368108	0.779955	0.272426	0.216422	0.870522	0.244702	1.41014	0.913786	-0.506906	0.74684	1	0.423937	17.7778	17.5491	17.3009	18.3005	17.5053	17.3044	17.8078	17.6837	28	4	4	4	4	3	3	3	3
Q9CXU9	Eif1b	Eukaryotic translation initiation factor 1b	0.0448223	1	0.0322056	0.249666	1	0.13188	0.620101	1	-0.195957	0.451159	1	-0.0498905	0.550766	1	-0.154748	0.497522	1	-0.124908	0.240881	0.893566	0.0835107	0.252368	0.878289	0.165607	0.744881	0.925021	0.370139	0.132897	1	0.0628815	19.8057	19.8379	19.9376	19.6097	19.7222	19.6723	19.5674	19.5973	28	4	4	4	4	3	3	3	3
Q9CXT8	Pmpcb	Mitochondrial-processing peptidase subunit beta	0.406936	1	0.196868	0.591055	1	0.146883	0.0152539	0.997237	-0.00628519	0.266223	1	-0.179957	1.2604	1	-0.533003	0.396003	1	-0.152302	0.334458	0.841106	-0.144244	0.343707	0.839738	0.232581	2.21721	0.853077	0.535642	0.120799	1	0.0448384	19.7669	19.9638	19.9138	19.7606	19.9112	19.7312	19.3782	19.7589	28	4	4	4	4	3	3	3	3
Q9CXS4	Cenpv	Centromere protein V	1.24963	1	-0.909698	0.970929	1	-0.916322	0.889461	1	-0.946619	0.207935	1	0.336905	0.385002	1	0.520295	0.2383	1	0.376374	0.657575	0.568221	0.794147	0.505676	0.780733	-0.452457	0.619007	0.91376	-0.642471	0.437378	1	-0.736871	17.7617	16.852	16.8454	16.8151	16.9675	17.3044	17.4878	17.3439	28	4	4	4	4	3	3	3	3
Q9CXR1	Dhrs7	Dehydrogenase/reductase SDR family member 7	0.21411	1	0.112414	0.136798	1	-0.0771866	0.16163	1	0.0592408	0.766254	1	0.166919	0.0429322	1	-0.0322501	0.711673	1	0.156269	1.17896	0.721057	0.199784	0.23471	0.899172	0.145279	0.187911	0.955344	0.154847	0.440016	1	0.192733	17.5936	17.706	17.5164	17.6529	17.3938	17.5608	17.3616	17.5501	28	4	4	4	4	3	3	3	3
Q9CXL3		Uncharacterized protein C7orf50 homolog	0.0314175	1	0.0444138	0.0213573	1	-0.0339746	0.395465	1	-0.578248	0.446169	1	-0.428462	0.364236	1	-0.489459	0.0362242	1	0.0656226	0.929322	0.506026	0.79107	1.21599	0.741641	1.26395	0.906628	0.898831	1.24655	0.104087	1	-0.269974	16.278	16.6104	16.6687	16.2233	NaN	15.0088	NaN	16.3161	15	4	3	3	3	0	1	0	1
Q9CXK9	Rbm33	RNA-binding protein 33	0.594685	1	0.266187	0.0740106	1	-0.123745	0.081468	0.997823	0.109812	0.178054	1	-0.306702	0.0409427	1	0.0724586	0.168172	1	-0.252209	0.184029	0.852297	-0.230531	0.419465	0.812483	0.342358	0.23625	0.925694	-0.426735	0.0735483	1	0.150393	15.2693	15.2151	14.5643	15.8292	NaN	NaN	NaN	NaN	8	2	3	2	1	0	0	0	0
Q9CXK8	Nip7	60S ribosome subunit biogenesis protein NIP7 homolog	0.801926	1	-0.610803	0.485497	1	-0.439568	0.36395	1	-0.656875	0.161557	1	0.352571	0.0262444	1	0.0823708	0.00896738	1	-0.0233231	0.690616	0.541845	0.993573	0.02234	0.990071	0.0301979	0.257472	0.930893	0.471634	0.0507396	1	0.175672	16.9519	16.6433	16.6807	17.0124	16.7415	16.5455	16.6177	16.616	20	4	3	3	3	2	2	2	1
Q9CXJ4	Abcb8	ATP-binding cassette sub-family B member 8, mitochondrial	0.700671	1	-0.570908	0.325669	1	-0.208601	0.0334382	0.997282	-0.0481267	0.239139	1	-0.528228	0.346974	1	-0.940973	0.205686	1	0.306638	0.689183	0.585493	0.61765	0.318192	0.81893	0.57497	0.712676	0.883024	1.35002	0.0673001	1	0.152544	18.3056	17.7347	18.097	18.2575	17.688	17.8648	17.7459	17.9946	26	4	4	4	4	3	2	2	3
Q9CXI5	Manf	Mesencephalic astrocyte-derived neurotrophic factor	0.476478	1	0.214361	0.415154	1	0.182341	0.208736	0.999794	0.0534062	0.0725967	1	0.0282307	0.0792478	1	0.0350215	0.0731021	1	0.0267868	0.0414654	0.975527	-0.0175722	0.314576	0.86292	0.168558	0.235363	0.953418	0.129747	0.845135	1	-0.0655918	19.2986	19.513	19.4809	19.352	19.3162	19.3444	19.3512	19.343	28	4	4	4	4	3	3	3	3
Q9CXI0	Coq5	2-methoxy-6-polyprenyl-1,4-benzoquinol methylase, mitochondrial	0.787434	1	-0.6197	0.141601	1	0.119768	0.468194	1	-0.458004	0.295604	1	0.253485	0.271258	1	0.247922	0.0153731	1	0.013745	0.456165	0.742225	0.332658	0.562714	0.758527	-0.540528	0.22163	0.943449	0.204504	0.147705	1	-0.238262	17.0902	16.4705	17.2099	16.6322	16.7575	17.011	17.0054	16.7713	28	4	4	4	4	3	3	3	3
Q9CXG3	Ppil4	Peptidyl-prolyl cis-trans isomerase-like 4	0.0361659	1	0.0307021	0.468252	1	0.19774	0.188248	1	-0.120674	0.983536	1	-0.437198	0.870655	1	-0.262882	0.738203	1	-0.44846	0.710998	0.714353	-0.286435	0.211397	0.891733	0.181465	0.458983	0.927843	0.174186	0.459506	1	0.314079	16.9138	16.9445	17.1115	16.7931	17.2002	16.763	16.9373	16.7518	28	4	4	4	4	3	3	3	3
Q9CXE2	Bcl7a	B-cell CLL/lymphoma 7 protein family member A	0.0787381	1	0.159829	0.0323902	1	-0.0958962	0.138209	0.994746	-0.430328	0.989554	1	-0.802778	0.816199	1	-0.714094	1.62554	0.94097	-1.2077	0.327877	0.75689	0.457335	0.98869	0.74911	1.41994	0.424486	0.922542	1.07553	0.281268	1	1.14643	16.7867	17.0849	17.1828	17.815	NaN	NaN	NaN	NaN	11	3	3	3	2	0	0	0	0
Q9CXA2	L3hypdh	Trans-L-3-hydroxyproline dehydratase	0.1978	1	0.130482	0.256049	1	-0.237931	0.41651	1	-0.301655	0.551053	1	-0.276684	1.17095	1	-0.4278	2.03307	1	-0.548709	1.14837	0.506869	-0.545111	0.200293	0.913936	-0.137945	0.373221	0.910442	-0.355242	0.310666	1	-0.299922	18.5927	18.7232	18.3548	18.2911	19.1378	18.8611	18.71	18.5891	28	4	4	4	4	3	3	3	3
Q9CZP5	Bcs1l	Mitochondrial chaperone BCS1	0.053601	1	0.022244	0.0250034	1	-0.0155272	1.10016	1	0.299714	0.082981	1	0.0345936	1.3176	1	0.227807	1.43541	1	0.238617	2.16078	0.510205	-0.333207	0.847451	0.753653	-0.345557	1.16515	0.891932	-0.576542	0.612452	1	-0.282545	16.7872	16.8094	16.7716	17.0869	17.1204	17.155	17.3482	17.359	28	4	4	4	4	3	3	3	3
Q9CX83	Armcx1	Armadillo repeat-containing X-linked protein 1	0.8178	1	-0.600473	0.113917	1	-0.166867	0.491781	1	0.387977	0.790289	1	1.08183	1.09212	1	-3.1445	0.904082	1	1.19697	0.617051	0.582183	0.788212	1.33541	0.738162	-0.894088	1.64298	0.529538	3.76584	0.0663861	1	0.0724406	23.8933	23.2928	23.7264	24.2812	23.1051	24.1869	19.9606	24.302	28	4	4	4	4	3	3	3	3
Q9CX80	Cygb	Cytoglobin	0.0763984	1	0.073236	1.13035	1	-0.548801	0.153024	0.999279	0.103677	0.0100473	1	-0.0141735	0.199246	1	0.192439	0.116286	1	0.102205	0.459438	0.737517	0.366777	0.458689	0.789959	0.454187	0.714032	0.923328	-0.374463	0.917375	1	0.461705	17.601	17.6742	17.0522	17.7046	17.2342	17.22	17.4266	17.3364	28	4	4	4	4	3	3	3	3
Q9CX56	Psmd8	26S proteasome non-ATPase regulatory subunit 8	0.161902	1	-0.0708046	0.182794	1	-0.0859542	0.282503	0.999471	-0.104225	0.272952	1	-0.0685622	0.287935	1	-0.0579274	0.274187	1	0.0577221	0.419013	0.802952	0.178393	0.762147	0.823388	0.17615	0.514749	0.926813	0.150366	0.189138	1	-0.0278821	20.5287	20.4579	20.4427	20.4244	20.3503	20.2817	20.2923	20.408	28	4	4	4	4	3	3	3	3
Q9CX34	Sugt1	Protein SGT1 homolog	0.569826	1	0.160771	0.0380703	1	0.0168333	1.71175	1	-0.171705	0.715006	1	0.0709979	0.397102	1	-0.100457	0.0350804	1	-0.0142053	0.386135	0.908148	0.0568862	0.43579	0.855947	0.146659	0.391802	0.929705	0.174176	0.419393	1	0.0331411	19.8881	20.0488	19.9049	19.7164	19.8312	19.9022	19.7307	19.817	28	4	4	4	4	3	3	3	3
Q9CX30	Yif1b	Protein YIF1B	0.199663	1	0.470636	0.0741376	1	0.195975	0.297487	1	0.609946	0.468135	1	0.740093	0.324044	1	0.632593	0.133757	1	0.285654	0.306323	0.741845	0.851166	0.583231	0.750483	0.58171	0.276453	0.928156	0.414548	1.54064	1	0.802401	17.3058	16.9866	17.1147	17.1259	16.2109	16.4049	16.7086	16.3235	23	3	4	3	4	2	3	2	2
Q9CX00	Ist1	IST1 homolog	0.463756	1	0.0830884	1.05418	1	0.140869	0.776916	1	-0.146235	0.228611	1	-0.0971737	0.239315	1	-0.123861	0.180684	1	-0.0881983	0.518761	0.796482	-0.168095	0.0501471	0.989706	0.0121667	0.340025	0.955112	0.096635	0.491797	1	-0.123057	19.2714	19.3545	19.4123	19.1252	19.4395	19.3423	19.3157	19.3513	28	4	4	4	4	3	3	3	3
Q9CWZ7	Napg	Gamma-soluble NSF attachment protein	0.156757	1	0.0737014	0.0980866	1	-0.0442667	0.180788	1	0.101888	0.302997	1	-0.0455259	0.22941	1	0.0513363	0.0482417	1	0.0151933	0.0709888	0.965743	-0.0251997	0.205294	0.925673	0.0940275	0.299993	0.948527	-0.120803	0.067036	1	0.05969	21.2106	21.2843	21.1663	21.3125	21.2358	21.1903	21.2871	21.251	28	4	4	4	4	3	3	3	3
Q9CWZ3	Rbm8a	RNA-binding protein 8A	0.440482	1	0.144461	0.304481	1	0.130925	0.203835	1	0.0856986	0.139311	1	0.0711975	0.205116	1	0.10598	0.885875	1	0.301727	0.918221	0.605128	0.384699	2.01211	0.71642	0.457963	1.16667	0.905019	0.409645	0.418698	1	0.14598	19.3231	19.4676	19.4541	19.4088	18.9384	19.0096	19.0444	19.2402	28	4	4	4	4	3	3	3	3
Q9CWX2	Ndufaf1	Complex I intermediate-associated protein 30, mitochondrial	0.457223	1	0.401002	0.303259	1	0.201999	0.488819	1	-0.290989	0.0174261	1	0.0338662	0.0836356	1	0.141425	0.226361	1	-0.395981	0.48826	0.69057	0.548122	0.882131	0.715765	0.915259	0.908731	0.881363	0.608696	0.50943	1	0.621619	15.311	16.048	15.513	15.02	14.7629	14.7968	14.8959	14.3669	26	4	3	4	4	3	3	2	3
Q9CWW6	Pin4	Peptidyl-prolyl cis-trans isomerase NIMA-interacting 4	0.501152	1	0.438641	0.00665437	1	0.00778484	0.568017	1	-0.356552	0.162831	1	0.0844409	0.273876	1	-0.19027	0.381745	1	-0.255461	0.022097	0.984156	0.0134528	0.339489	0.823411	0.367653	0.170265	0.952158	0.211508	0.0943224	1	0.109346	18.1644	18.6031	18.1722	17.8079	18.151	18.2354	17.9607	17.8955	28	4	4	4	4	3	3	3	3
Q9CWU9	Nup37	Nucleoporin Nup37	0.46001	1	-0.447978	0.0388443	1	0.03633	0.0228051	1	0.0222137	0.167836	1	0.213928	0.174061	1	-0.224541	0.00734217	1	0.0130758	0.141487	0.88434	0.1729	0.461426	0.785501	-0.489006	0.627958	0.925592	0.433771	0.0623195	1	-0.0832133	16.247	16.1607	16.2833	16.2692	16.0741	16.288	15.8496	16.0872	27	4	3	4	4	3	3	3	3
Q9CWU6	Uqcc1	Ubiquinol-cytochrome-c reductase complex assembly factor 1	0.354271	1	0.113788	0.159975	1	0.0344615	0.819953	1	-0.188566	0.600264	1	-0.593456	0.520744	1	-0.463826	0.192573	1	-0.144026	1.0461	0.642399	0.305097	1.35788	0.745357	1.01234	1.31531	0.872	0.803385	0.303324	1	0.218862	17.6684	17.7822	17.7029	17.4799	17.3633	16.7699	16.8995	17.2193	28	4	4	4	4	3	3	3	3
Q9CWU4		UPF0690 protein C1orf52 homolog	0.326895	1	0.914631	0.0636479	1	-0.242357	0.323332	1	-0.829079	0.6423	1	-0.89873	0.622785	1	-0.809834	0.00444939	1	0.0115178	0.117494	0.879245	0.375515	1.18156	0.698127	2.18888	0.334279	0.91688	0.942993	0.520456	1	-1.07378	17.3907	17.3517	18.6629	16.6762	16.7137	NaN	NaN	15.9644	9	2	3	1	1	1	0	0	1
Q9CWS0	Ddah1	N(G),N(G)-dimethylarginine dimethylaminohydrolase 1	0.155133	1	0.180011	0.0492598	1	-0.0717068	0.104918	1	0.112148	0.545495	1	0.352674	0.370458	1	0.275494	0.221194	1	0.190666	0.397153	0.758737	0.312161	0.10941	0.934495	0.139498	0.0210302	1	-0.0350402	0.0449449	1	0.0669489	22.4161	22.5962	22.3444	22.5283	22.104	22.4567	22.3795	22.2946	28	4	4	4	4	3	3	3	3
Q8VDM6	Hnrnpul1	Heterogeneous nuclear ribonucleoprotein U-like protein 1	0.333595	1	0.113373	0.0187376	1	0.00776434	0.169312	1	0.0355868	0.330128	1	0.086834	1.90294	1	0.230111	1.84746	1	0.140484	2.15531	0.508461	0.353638	1.07611	0.734307	0.380177	0.368032	0.939891	0.131291	1.81178	1	0.279539	18.8814	18.9948	18.8892	18.917	18.5278	18.6146	18.7579	18.6683	28	4	4	4	4	3	3	3	3
Q9CWP6	Mospd2	Motile sperm domain-containing protein 2	0.124459	1	-0.0543189	0.487962	1	-0.175566	0.270715	0.999624	0.103981	0.190859	1	-0.0793654	0.491643	1	-0.204202	0.179864	1	-0.0645199	0.282039	0.851435	0.126147	0.456862	0.853622	0.151194	0.410886	0.931706	0.154783	0.945756	1	0.176331	17.5721	17.5178	17.3966	17.6761	17.446	17.3666	17.2418	17.3815	28	4	4	4	4	3	3	3	3
Q9CWN7	Cnot11	CCR4-NOT transcription complex subunit 11	0.0329383	1	-0.0532475	0.025533	1	0.0263348	0.517142	1	-0.482744	0.503805	1	-0.417003	0.418752	1	-0.429036	0.171671	1	-0.173609	0.0912048	0.935712	-0.09734	0.165746	0.898267	0.266416	0.386685	0.908729	0.35803	0.12278	1	-0.178711	15.5796	16.147	15.8073	15.2709	15.9109	15.8014	15.9449	15.7893	17	4	2	3	2	2	1	1	2
Q9CWM4	Pfdn1	Prefoldin subunit 1	0.930964	1	0.181058	0.767254	1	0.208206	0.700137	1	0.13718	0.0927933	1	0.0369536	0.0244872	1	-0.0112921	1.02112	1	0.182994	0.459947	0.851671	0.0963103	0.842657	0.790791	0.240415	0.843543	0.922604	0.315809	0.315338	1	0.0876989	20.4259	20.607	20.6341	20.5631	20.3296	20.3666	20.3183	20.5126	28	4	4	4	4	3	3	3	3
Q9CWL8	Ctnnbl1	Beta-catenin-like protein 1	1.16168	1	0.43295	0.518171	1	0.185183	0.323362	0.999496	-0.139632	0.221494	1	-0.207727	0.267016	1	-0.289249	0.562293	1	-0.37528	0.639675	0.678701	-0.397039	0.42372	0.825788	0.243638	0.0961953	0.979052	0.0773927	0.589532	1	-0.238033	17.194	17.627	17.3792	17.0544	17.5911	17.3834	17.3018	17.2158	28	4	4	4	4	3	3	3	3
Q9CWK8	Snx2	Sorting nexin-2	0.269932	1	0.0888257	0.521645	1	0.130226	0.346435	0.996472	0.0972486	0.111149	1	0.0154794	0.741206	1	-0.0873502	0.653252	1	0.0568911	0.433728	0.847179	-0.106596	0.095394	0.968315	-0.0332499	0.532476	0.938925	0.11098	0.162726	1	-0.0539494	19.2849	19.3737	19.4151	19.3821	19.3915	19.407	19.3041	19.4484	28	4	4	4	4	3	3	3	3
Q9CWJ9	Atic	Bifunctional purine biosynthesis protein PURH	0.411692	1	0.0652623	0.0586527	1	0.0219488	0.831925	1	0.131136	0.0273968	1	0.0105642	0.125021	1	-0.0504926	0.243003	1	0.0912177	0.131423	0.947203	0.0407043	0.610212	0.882873	0.0954024	0.285956	0.952279	0.113146	0.0305291	1	0.00976372	20.3136	20.3789	20.3356	20.4448	20.2729	20.2835	20.2224	20.3641	28	4	4	4	4	3	3	3	3
Q9CWI3	Bccip	BRCA2 and CDKN1A-interacting protein	0.630256	1	-0.369505	1.14775	1	-0.61673	0.471633	1	-0.271169	0.577257	1	1.19908	0.17059	1	0.514426	0.027475	1	0.0772537	1.01188	0.439771	1.58416	0.0162557	0.992203	0.0155714	0.28938	0.922446	0.453005	2.12928	1	1.5189	17.3883	17.0187	16.7715	17.1171	16.6704	17.0032	17.0318	16.2352	25	4	4	4	4	2	3	2	2
Q9CWG8	Ndufaf7	Protein arginine methyltransferase NDUFAF7, mitochondrial	0.422353	1	-0.783842	0.0206903	1	-0.0405684	0.027217	0.998433	-0.0523562	0.699113	1	0.578419	0.0772685	1	0.158962	0.311538	1	0.482244	0.350079	0.74045	0.629272	0.477042	0.768184	-0.732989	0.274545	0.927923	0.429742	0.12264	1	-0.209344	17.0483	16.7426	17.0077	16.9959	16.419	16.9974	17.2826	16.9013	26	4	3	4	4	3	3	2	3
Q9CWF2	Tubb2b	Tubulin beta-2B chain	0.65378	1	-0.335966	0.44029	1	-0.275112	1.04722	1	-0.285089	0.950502	1	-0.551202	0.404497	1	-0.369577	0.107141	1	0.0587489	0.00133475	0.999486	0.000798861	0.28397	0.855422	0.216035	0.0814487	0.980432	0.095264	1.26157	1	-0.401017	26.8532	26.5172	26.5781	26.5681	26.8524	26.3012	26.4828	26.9111	28	4	4	4	4	3	3	3	3
Q9CWE0	Mtfr1l	Mitochondrial fission regulator 1-like	0.479582	1	0.214404	0.276215	1	0.0805674	0.0625345	0.998638	-0.0186405	0.146746	1	-0.111885	0.35129	1	-0.235384	0.00562377	0.999676	0.00419172	0.575802	0.737187	-0.28388	0.0594496	0.9711	0.0424089	0.0747195	0.992405	0.0320711	2.53832	1	-0.382078	18.3306	18.545	18.4112	18.3119	18.6145	18.5026	18.3791	18.6187	28	4	4	4	4	3	3	3	3
Q9CW79	Golga1	Golgin subfamily A member 1	0.536013	1	0.333995	0.575359	1	0.215412	0.542841	1	-0.282493	0.0985311	1	0.0711082	0.181322	1	-0.27421	0.00780945	1	0.00938161	0.0552207	0.961193	0.0414269	0.433985	0.818912	0.304314	0.529931	0.917971	0.531049	0.0468386	1	0.043108	15.6813	16.3728	15.8967	15.3988	15.6398	15.711	15.8851	15.6492	25	4	2	4	4	3	3	2	3
Q9CW03	Smc3	Structural maintenance of chromosomes protein 3	0.0490493	1	0.0196719	0.652382	1	-0.238792	0.221796	1	0.0801339	0.280608	1	0.183	0.0549954	1	0.0432154	0.607236	1	0.254072	1.10153	0.579112	0.366263	0.400831	0.837244	0.202935	0.120492	0.973146	0.0842549	0.59311	1	0.256997	17.7961	17.8157	17.5573	17.8762	17.4298	17.6128	17.473	17.6839	28	4	4	4	4	3	3	3	3
Q9CVB6	Arpc2	Actin-related protein 2/3 complex subunit 2	0.164006	1	0.0470009	0.219716	1	0.0610795	0.108832	1	0.0349846	0.285789	1	-0.0524998	1.06747	1	-0.205444	0.204826	1	-0.0290871	0.416928	0.841437	-0.122871	0.130799	0.974548	-0.0233704	0.865682	0.927944	0.143653	0.292189	1	-0.0667143	21.3118	21.3588	21.3729	21.3468	21.4347	21.3822	21.2293	21.4056	28	4	4	4	4	3	3	3	3
Q9CU65	Zmym2	Zinc finger MYM-type protein 2	0.0421279	1	-0.126009	0.501087	1	-1.14887	0.427531	1	-1.04915	0.0435542	1	-0.0729338	0.00836072	1	-0.0168123	0.0677058	1	0.123062	0.393503	0.689015	1.16059	1.61442	0.674866	1.10752	0.0203576	1	0.0285305	0.0650163	1	-0.133215	16.0175	15.8671	15.1475	NaN	15.2149	NaN	14.1972	NaN	11	4	3	1	0	2	0	1	0
Q9CU62	Smc1a	Structural maintenance of chromosomes protein 1A	0.277626	1	0.216933	0.130799	1	0.104444	0.182185	1	0.144917	0.72154	1	0.14348	0.67348	1	0.152912	0.74613	1	-0.181864	0.0665777	0.951775	-0.0586656	0.0211579	0.99215	0.0147875	0.220909	0.95812	-0.107133	0.607588	1	0.352533	17.1951	17.412	17.2996	17.34	17.2538	17.3973	17.4067	17.0719	28	4	4	4	4	3	3	3	3
Q9CTY5	Micu3	Calcium uptake protein 3, mitochondrial	1.54474	1	-1.12928	0.391481	1	-0.566492	0.681029	1	-0.99111	0.206299	1	0.144714	0.0121434	1	0.0121168	0.386254	1	0.363728	0.633616	0.604215	0.626544	1.38951	0.743489	-0.647449	0.0248916	1	0.0479352	0.350006	1	-0.816901	17.8978	16.7685	17.3313	16.9067	17.2712	17.416	17.2834	17.635	28	4	4	4	4	3	3	3	3
Q9CT10	Ranbp3	Ran-binding protein 3	0.0609191	1	0.0202112	0.270559	1	-0.0854225	0.366562	0.99973	0.0592604	0.370817	1	0.0846284	0.216056	1	0.0574735	0.441552	1	0.0823949	0.0116646	0.997265	0.00310723	0.177034	0.946829	-0.06131	0.395695	0.929302	-0.139789	0.147048	1	0.0231547	19.5017	19.5219	19.4162	19.5609	19.4985	19.5832	19.556	19.5809	28	4	4	4	4	3	3	3	3
Q9CSU0	Rprd1b	Regulation of nuclear pre-mRNA domain-containing protein 1B	1.67232	1	0.507941	1.05331	1	0.312027	0.273921	1	0.0895157	0.0677004	1	0.0320651	0.173967	1	0.103493	0.241895	1	0.100575	0.204825	0.921881	0.061969	1.31709	0.720361	0.537845	0.524578	0.906343	0.270503	0.100096	1	0.0614572	17.7467	18.2546	18.0587	17.8362	17.6847	17.7168	17.7882	17.7853	28	4	4	4	4	3	3	3	3
Q9CSN1	Snw1	SNW domain-containing protein 1	0.0904851	1	0.0771255	0.607454	1	0.228741	0.0822521	1	0.033556	0.324674	1	-0.140874	0.976981	1	-0.330821	0.206581	1	-0.0729752	0.923143	0.654016	-0.320061	0.104162	0.946387	-0.102062	0.610963	0.90891	0.239502	0.463846	1	-0.140296	18.6781	18.7552	18.9068	18.7117	18.9982	18.8573	18.6673	18.9252	28	4	4	4	4	3	3	3	3
Q9CSH3	Dis3	Exosome complex exonuclease RRP44	1.20104	1	0.400219	0.435958	1	0.139421	0.659259	1	-0.24464	0.682396	1	-0.841016	0.645121	1	0.405184	0.14622	1	0.0922413	0.163419	0.932519	0.061618	1.34109	0.694247	1.30285	0.34024	0.928227	-0.204144	0.128416	1	-0.0854034	16.6578	17.058	16.7972	16.4131	16.5961	15.7551	17.0013	16.6884	28	4	4	4	4	3	3	3	3
Q9CS84	Nrxn1	Neurexin-1	0.0804659	1	-0.0484037	0.288608	1	-0.161903	0.138736	1	-0.079298	0.0990407	1	-0.0454661	0.130324	1	0.0722052	0.211451	1	0.0894464	0.0238754	0.98393	-0.0147953	0.0298821	0.989899	-0.0177329	0.44165	0.918628	-0.248903	0.234871	1	-0.150774	20.3048	20.2564	20.1429	20.2255	20.3196	20.2741	20.3918	20.409	28	4	4	4	4	3	3	3	3
Q9CS74	Ecd	Protein ecdysoneless homolog	0.674469	1	0.798136	0.127232	1	0.170508	0.0764459	1	0.167792	0.165438	1	-0.117016	1.14149	1	-0.519259	1.40338	1	-0.746139	0.0788571	0.941405	0.0816549	0.790854	0.725415	0.996807	0.737761	0.908147	0.771422	0.43009	1	1.11672	13.9084	13.2325	13.522	12.9735	13.8267	13.7097	13.3074	13.0806	21	4	1	2	2	3	3	3	3
Q9CS42	Prps2	Ribose-phosphate pyrophosphokinase 2	0.14428	1	0.15307	0.0467517	1	-0.0659275	0.0983466	1	0.127972	0.764479	1	0.458031	0.922707	1	0.557708	0.818431	1	0.435594	0.209835	0.847802	0.200231	0.102039	0.946564	-0.104731	0.356832	0.907474	-0.423405	0.103242	1	-0.169413	19.4636	19.6166	19.3976	19.5915	19.2633	19.7214	19.8211	19.6989	28	4	4	4	4	3	3	3	3
Q9CRY7	Gdpd1	Lysophospholipase D GDPD1	0.00956211	1	0.00907421	0.43389	1	-0.309096	0.149563	1	0.0999885	0.271045	1	-0.0811946	0.160972	1	0.0547816	0.181423	1	0.0677802	0.36472	0.804178	0.204942	0.41787	0.818233	0.295211	0.201659	0.951853	-0.158936	0.265969	1	0.179986	20.5573	20.5664	20.2482	20.6573	20.3523	20.2711	20.4071	20.4201	28	4	4	4	4	3	3	3	3
Q9CRT8	Xpot	Exportin-T	0.144985	1	0.0564094	0.460395	1	-0.151424	0.838447	1	-0.307851	0.339005	1	-0.0942262	0.231874	1	-0.147017	0.703444	1	-0.389096	0.206239	0.902535	-0.0800285	0.216172	0.933395	0.070607	0.140596	0.973499	-0.0844364	0.137791	1	0.115364	17.6209	17.6774	17.4695	17.3131	17.701	17.6067	17.554	17.3119	28	4	4	4	4	3	3	3	3
Q9CRG1	Tm7sf3	Transmembrane 7 superfamily member 3	0.582905	1	0.461177	0.0305292	1	-0.0304089	0.518189	1	0.387889	0.828753	1	0.368506	1.98629	1	0.693817	1.11066	1	0.664334	0.327734	0.79136	0.283065	0.567924	0.78347	0.375735	0.988716	0.923721	-0.441161	0.115928	1	-0.114333	17.6097	18.0708	17.5793	17.9976	17.3266	17.6951	18.0204	17.9909	28	4	4	4	4	3	3	3	3
Q9CRD2	Emc2	ER membrane protein complex subunit 2	0.0256114	1	-0.00708771	0.222395	1	-0.0284328	0.126105	1	0.0296769	0.0750106	1	0.0273883	0.342472	1	-0.125443	0.858196	1	0.163105	0.783334	0.848172	0.0885126	0.139592	0.953528	0.0540366	0.673973	0.91777	0.185523	0.294599	1	-0.0983906	19.0629	19.0558	19.0345	19.0926	18.9744	19.0018	18.849	19.1375	28	4	4	4	4	3	3	3	3
Q9CRD0	Ociad1	OCIA domain-containing protein 1	1.63699	1	0.297255	0.624457	1	0.122272	1.37204	1	0.324091	0.782005	1	0.254912	0.310711	1	0.123875	0.267914	1	0.132035	1.04163	0.690039	-0.24988	0.821357	0.802919	-0.207538	0.971249	0.92591	-0.251482	0.545743	1	-0.212547	19.4829	19.7802	19.6052	19.807	19.7328	19.9877	19.8567	19.8648	28	4	4	4	4	3	3	3	3
Q9CRC9	Gnpda2	Glucosamine-6-phosphate isomerase 2	0.260105	1	0.195596	0.07949	1	0.0762167	0.184871	0.995602	0.172797	0.394514	1	0.19057	0.620975	1	0.288136	0.433816	1	0.265848	0.128509	0.910587	0.109485	0.177466	0.925575	0.114511	0.121634	0.973514	-0.102434	0.141294	1	-0.162299	17.7002	17.8958	17.7764	17.873	17.5907	17.7813	17.8789	17.8566	28	4	4	4	4	3	3	3	3
Q9CRC8	Lrrc40	Leucine-rich repeat-containing protein 40	0.222083	1	0.0580201	0.271179	1	-0.131072	1.24928	1	-0.224379	0.174533	1	-0.0487277	0.437685	1	-0.13928	0.744356	1	-0.237405	0.172278	0.935742	0.0545888	0.85886	0.824419	0.161337	0.0981743	0.98348	0.0627971	0.942367	1	0.175392	18.0252	18.0832	17.8941	17.8008	17.9706	17.9219	17.8313	17.7332	28	4	4	4	4	3	3	3	3
Q9CRC6	Borcs7	BLOC-1-related complex subunit 7	0.744462	1	0.705219	0.614985	1	0.643702	0.49354	1	0.524792	0.335885	1	-0.149261	0.211207	1	-0.0947469	0.217219	1	-0.0834688	0.371346	0.741553	-0.473697	1.14031	0.722836	0.380783	0.445484	0.920131	0.264752	0.324875	1	0.208661	16.3607	17.0659	17.0044	16.8855	16.8344	16.6851	16.7396	16.7509	28	4	4	4	4	3	3	3	3
Q9CRC3		UPF0235 protein C15orf40 homolog	0.537431	1	-1.11616	0.0164396	1	-0.0484757	0.338743	1	-0.91544	0.0886772	1	-0.183821	1.04299	1	-1.30186	0.0946025	1	-0.161452	0.767063	0.505966	1.26095	0.11816	0.921418	0.328612	1.26232	0.710717	2.51434	0.190046	1	0.761007	17.4583	18.0913	17.7065	17.7618	16.7707	NaN	NaN	NaN	10	3	1	3	2	1	0	0	0
Q9CRB9	Chchd3	MICOS complex subunit Mic19	0.304123	1	0.17475	0.146443	1	0.0919375	0.49314	1	0.139125	0.091796	1	0.0391725	0.135839	1	-0.0500863	0.256024	1	0.122995	0.565224	0.804078	0.151555	0.438954	0.818148	0.287133	0.467401	0.90756	0.293579	0.143183	1	0.0827227	19.6296	19.8044	19.7216	19.7687	19.4781	19.5172	19.428	19.6011	28	4	4	4	4	3	3	3	3
Q9DBY1	Syvn1	E3 ubiquitin-protein ligase synoviolin	0.478326	1	-1.31635	0.696317	1	-0.889067	0.104582	1	0.0418668	0.231713	1	-0.541422	0.484512	1	0.278774	0.313597	1	0.257797	2.15472	0.218133	0.923786	0.0307337	0.977071	0.148856	0.123425	0.961066	-0.244055	0.942624	1	0.634479	18.2059	18.9654	17.9215	18.2478	17.2822	17.6354	17.5609	17.54	24	4	2	3	4	3	2	3	3
Q9CRB2	Nhp2	H/ACA ribonucleoprotein complex subunit 2	0.203752	1	0.149796	0.161358	1	0.188733	0.512398	1	-0.410361	0.0203026	1	-0.0198323	1.09363	1	0.878514	0.543268	1	-0.535827	0.687287	0.625034	0.482056	1.13433	0.714649	0.651684	0.150093	0.958215	-0.207726	0.257965	1	0.325693	15.0099	15.3152	15.1986	14.6976	14.2808	14.508	14.8565	13.992	22	4	3	4	2	2	3	1	3
Q9CRA8	Exosc5	Exosome complex component RRP46	0.20536	1	-0.332058	0.0934387	1	0.0836463	0.0528563	0.996487	0.0387897	0.262335	1	-0.170069	0.736034	1	-0.530064	0.450013	1	-0.672471	0.402399	0.747263	-0.332	0.289129	0.824685	-0.493989	0.388561	0.921211	0.28171	0.524827	1	-0.202498	17.1509	17.4037	17.2345	17.1897	17.4829	17.3128	16.9528	17.3922	26	4	3	4	4	3	3	3	2
P99027	Rplp2	60S acidic ribosomal protein P2	0.343027	1	0.131724	0.0579721	1	0.0394139	0.801048	1	0.13219	0.250313	1	0.0715243	0.666336	1	0.128415	1.1716	1	0.248498	2.14018	0.522353	0.328002	0.942536	0.737722	0.388201	0.358609	0.932699	0.239	0.658846	1	0.187425	22.9374	23.0691	22.9768	23.0696	22.6094	22.6809	22.7378	22.8579	28	4	4	4	4	3	3	3	3
Q9CRA5	Golph3	Golgi phosphoprotein 3	0.367835	1	0.167024	0.133176	1	-0.0591908	0.335733	1	0.148986	0.0257827	1	-0.00667191	0.538921	1	0.135255	0.35949	1	0.140625	0.226608	0.880372	-0.103135	0.164862	0.941594	0.0705614	1.22138	0.911118	-0.29758	0.257617	1	-0.15111	17.3754	17.5424	17.3162	17.5244	17.4786	17.4719	17.6138	17.6192	28	4	4	4	4	3	3	3	3
Q9CRA4	Msmo1	Methylsterol monooxygenase 1	0.0293641	1	0.0222621	0.309571	1	-0.135604	0.361328	1	-0.142119	0.1789	1	0.165457	0.0358061	1	-0.0420176	0.152232	1	-0.155848	0.693635	0.621415	0.483696	0.582018	0.786665	0.340501	0.855534	0.911268	0.39011	1.51734	1	0.294252	18.4687	18.491	18.3331	18.3266	17.985	18.1505	17.943	17.8292	28	4	4	4	4	3	3	3	3
Q9CR98	Fam136a	Protein FAM136A	0.413068	1	0.157349	0.461083	1	0.162329	0.0191305	0.99828	0.00775433	0.561718	1	-0.132593	0.537586	1	-0.112829	0.149466	1	0.0163021	0.140027	0.941154	0.0470638	0.935493	0.746399	0.337006	1.00474	0.909536	0.322222	0.0866435	1	0.0335522	18.685	18.8424	18.8473	18.6928	18.6379	18.5053	18.5251	18.6542	28	4	4	4	4	3	3	3	3
Q9CR95	Necap1	Adaptin ear-binding coat-associated protein 1	0.100082	1	0.0546756	0.0142306	1	0.0101271	0.102237	1	0.0799084	0.692153	1	-0.140021	0.597542	1	-0.262012	0.0014392	1	0.000407537	0.214495	0.876779	0.115003	1.18256	0.748343	0.3097	0.735822	0.920081	0.387142	0.340117	1	0.279239	20.0437	20.0984	20.0539	20.1236	19.9287	19.7887	19.6667	19.9291	28	4	4	4	4	3	3	3	3
Q9CR89	Ergic2	Endoplasmic reticulum-Golgi intermediate compartment protein 2	0.566803	1	0.303176	0.26826	1	0.142222	0.473696	1	0.182119	0.285087	1	0.0609976	1.11828	1	0.0834516	0.292427	1	0.156603	0.369171	0.831376	0.150728	0.753356	0.752857	0.392907	0.485413	0.921632	0.209499	0.0321409	1	0.0201497	16.6282	16.9314	16.7704	16.8103	16.4774	16.5384	16.5609	16.6341	28	4	4	4	4	3	3	3	3
Q9CR88	Mrps14	28S ribosomal protein S14, mitochondrial	0.170788	1	-0.207234	0.807146	1	0.311227	0.0750076	0.997618	0.0319514	0.0673502	1	0.0420087	0.0260138	1	0.025924	0.254655	1	0.16988	0.187285	0.88486	0.113934	0.0911646	0.946985	-0.135309	0.694863	0.927498	0.399237	0.931443	1	-0.19412	17.3181	17.5421	17.6294	17.3501	17.2042	17.2462	17.2301	17.3741	27	4	3	4	4	3	3	3	3
Q9CR86	Carhsp1	Calcium-regulated heat stable protein 1	0.301734	1	0.140651	0.0427157	1	0.0364962	0.375558	1	-0.159331	0.256495	1	0.112581	0.0183586	1	0.00876999	0.206212	1	0.0786654	0.0591479	0.966016	0.02985	0.100986	0.957138	0.0579201	0.0609487	0.988374	0.0575762	0.697314	1	-0.306	19.489	19.6296	19.5255	19.3296	19.4591	19.5717	19.4679	19.5378	28	4	4	4	4	3	3	3	3
Q9CR70	Lage3	EKC/KEOPS complex subunit Lage3	0.588492	1	-0.821477	0.202101	1	-0.12577	0.909655	1	-1.87429	0.525128	1	1.08288	0.352141	1	0.782755	0.330595	1	0.716465	0.704742	0.518658	1.16648	0.430355	0.78347	-0.737872	0.441154	0.916873	0.257956	0.403829	1	-1.46466	17.4817	17.2745	17.3559	17.3437	17.2054	17.3981	17.098	17.0317	24	4	3	4	2	2	3	3	3
Q9CR68	Uqcrfs1	Cytochrome b-c1 complex subunit Rieske, mitochondrial	0.24155	1	0.0701098	0.272087	1	0.0775647	0.56658	1	0.159979	0.457768	1	-0.187929	0.371127	1	-0.159869	0.337454	1	0.167514	0.279482	0.85213	0.132672	2.9056	0.744144	0.390711	2.60415	0.895579	0.370106	0.139887	1	0.0533972	22.299	22.3692	22.3766	22.459	22.1664	21.9784	22.0065	22.3339	28	4	4	4	4	3	3	3	3
Q9CR67	Tmem33	Transmembrane protein 33	0.674447	1	0.368751	0.0730618	1	-0.0518246	0.917293	1	0.303574	0.0656716	1	-0.070219	0.256872	1	0.1832	0.0895409	1	0.110712	0.593274	0.717965	0.314764	1.02205	0.711914	0.753735	0.0983273	0.978851	0.0797397	0.30428	1	0.244451	19.3444	19.7132	19.2926	19.648	19.0297	18.9594	19.2129	19.1404	28	4	4	4	4	3	3	3	3
Q9CR62	Slc25a11	Mitochondrial 2-oxoglutarate/malate carrier protein	0.0835524	1	-0.0486035	0.223496	1	-0.0933118	0.74139	1	0.20594	0.0764267	1	0.0557181	0.074801	1	-0.0531667	0.352313	1	0.225991	0.0499361	0.965826	0.0336514	0.112645	0.952475	-0.0706703	0.0129687	0.999657	-0.00649373	0.131205	1	-0.0592246	21.454	21.4054	21.3607	21.6599	21.4203	21.476	21.3672	21.6463	28	4	4	4	4	3	3	3	3
Q9CR61	Ndufb7	NADH dehydrogenase [ubiquinone] 1 beta subcomplex subunit 7	0.450548	1	0.143299	0.511259	1	0.14671	0.921522	1	0.240746	0.285985	1	-0.101939	0.403258	1	-0.154128	0.147765	1	-0.0661621	1.07343	0.562986	-0.406426	0.933234	0.822563	-0.161188	0.587227	0.940103	-0.105587	1.21378	1	-0.185155	19.6795	19.8228	19.8262	19.9202	20.0859	19.9839	19.9318	20.0197	28	4	4	4	4	3	3	3	3
Q9CR59	Gadd45gip1	Growth arrest and DNA damage-inducible proteins-interacting protein 1	0.239412	1	0.208385	0.387915	1	-0.833089	0.511896	1	0.311101	0.214967	1	-0.160904	0.568598	1	-0.355935	0.100279	1	0.097681	0.994707	0.561189	-0.468615	0.0842831	0.954234	-0.0993265	0.362865	0.915157	-0.945769	0.404643	1	-0.420717	17.7165	17.9249	17.8046	18.0276	18.1851	18.0242	17.8292	18.2828	27	4	4	3	4	3	3	3	3
Q8K1A6	Cc2d1a	Coiled-coil and C2 domain-containing protein 1A	0.334711	1	0.112688	0.642936	1	-0.295158	0.48401	1	-0.301369	0.0487749	1	-0.0421937	0.494786	1	0.20574	0.118529	1	-0.0521749	2.14001	0.551819	0.293229	0.728122	0.746864	0.448111	0.291923	0.93139	-0.207669	0.136957	1	0.160308	18.1661	18.2788	17.871	17.8648	17.8729	17.8307	18.0787	17.8207	28	4	4	4	4	3	3	3	3
Q9CR56	Nkiras2	NF-kappa-B inhibitor-interacting Ras-like protein 2	0.593125	1	-0.843016	0.0304352	1	-0.0304427	0.556171	1	0.219576	0.37886	1	0.185763	0.800616	1	0.311543	0.291271	1	0.0840785	0.147278	0.915565	-0.0851501	0.670724	0.728473	-1.11393	0.514112	0.915646	-0.427136	0.318432	1	0.0896821	17.6141	16.7711	17.5836	17.8337	17.6992	17.885	18.0108	17.7833	28	4	4	4	4	3	3	3	3
Q9CR51	Atp6v1g1	V-type proton ATPase subunit G 1	0.365132	1	0.208632	0.0118554	1	0.00707245	0.306372	1	0.157782	0.135876	1	0.0747643	0.147809	1	0.0839437	0.388545	1	0.187033	0.390934	0.796876	0.206321	0.633986	0.779236	0.340189	0.279704	0.950289	0.12945	0.350125	1	0.217781	21.1899	21.3985	21.1969	21.3476	20.9835	21.0583	21.0675	21.1706	28	4	4	4	4	3	3	3	3
Q9CR41	Hypk	Huntingtin-interacting protein K	0.0240757	1	0.00852203	0.0860692	1	-0.044333	0.00407754	0.999841	-0.000978947	0.0159273	1	0.00688044	0.588376	1	0.162582	0.0500401	1	0.0214284	0.337492	0.866939	0.0945708	0.271867	0.919042	0.0962124	0.206927	0.95879	-0.112344	0.110991	1	0.0375543	19.1784	19.1869	19.134	19.1774	19.0838	19.0907	19.2464	19.1052	28	4	4	4	4	3	3	3	3
Q9CR39	Wdr45b	WD repeat domain phosphoinositide-interacting protein 3	1.21811	1	0.230514	0.511721	1	-0.126081	0.163255	1	0.0569344	0.17815	1	0.10368	0.542253	1	0.390361	0.108488	1	0.0559254	0.584485	0.766104	0.195932	1.0295	0.743205	0.322766	0.578716	0.919403	-0.320509	0.558803	1	0.247297	17.0255	17.256	16.8994	17.0824	16.8295	16.9332	17.2199	16.8855	28	4	4	4	4	3	3	3	3
Q3SXD3	Hddc2	HD domain-containing protein 2	0.272315	1	0.13754	1.12405	1	-0.268832	0.121505	0.998986	0.047904	0.531393	1	0.111572	0.397552	1	0.098018	0.0639593	1	0.0249182	2.12991	0.485119	0.439284	0.966211	0.725225	0.465253	0.204747	0.971546	0.0724343	0.842047	1	0.400044	18.0785	18.2161	17.8097	18.1264	17.6392	17.7508	17.7373	17.6642	28	4	4	4	4	3	3	3	3
Q9CR23	Tmem9	Transmembrane protein 9	0.738857	1	-0.261469	0.321344	1	-0.225286	0.00560564	0.998327	-0.00384235	0.172198	1	0.0680218	0.0473897	1	-0.0211404	0.858207	1	0.222661	0.00711519	0.996661	-0.00388575	1.05596	0.74763	-0.333376	0.257395	0.930118	-0.208031	0.36299	1	-0.248115	18.3086	18.0471	18.0833	18.3047	18.3125	18.3805	18.2913	18.5351	28	4	4	4	4	3	3	3	3
O70551	Srpk1	SRSF protein kinase 1	0.338588	1	-0.142107	0.400371	1	-0.0892792	1.37621	1	-0.218132	0.274139	1	-0.151295	1.00315	1	0.102922	0.109506	1	0.0405458	2.11718	0.509661	0.352149	0.623502	0.781189	0.361337	0.848606	0.920389	0.159948	0.0791509	1	0.0328856	17.0608	16.9187	16.9715	16.8427	16.7087	16.5574	16.8116	16.7492	28	4	4	4	4	3	3	3	3
Q9CR16	Ppid	Peptidyl-prolyl cis-trans isomerase D	0.393919	1	0.066185	0.720763	1	-0.0924277	0.195677	1	-0.0349178	0.657923	1	-0.123597	0.186672	1	-0.0436967	0.106009	1	-0.0232722	0.437413	0.902598	0.0607587	1.34253	0.757315	0.250541	0.0486938	1	0.0120277	0.00627337	1	0.00188208	21.5918	21.658	21.4994	21.5569	21.5311	21.4075	21.4874	21.5078	28	4	4	4	4	3	3	3	3
Q9CR11	Yeats4	YEATS domain-containing protein 4	0.284275	1	0.465776	0.204214	1	0.29546	0.636919	1	0.793752	0.133851	1	0.173397	0.210956	1	0.233508	0.216928	1	-0.550789	0.0989816	0.911467	-0.178754	0.0651235	0.956892	0.113625	0.107212	0.972418	-0.116802	0.537003	1	1.32002	16.1868	16.4423	16.022	16.5203	16.1608	16.4584	16.6902	16.2454	21	3	3	4	4	2	2	1	2
Q9CR09	Ufc1	Ubiquitin-fold modifier-conjugating enzyme 1	1.11591	1	0.188754	0.0194027	1	0.0064702	0.830605	1	0.188217	0.19434	1	-0.0449498	0.608763	1	-0.137364	0.441213	1	0.0904045	0.248227	0.902476	-0.0718129	1.53151	0.804228	0.161891	0.273599	0.971319	0.0720213	0.0920898	1	0.0323801	19.1114	19.3002	19.1179	19.2996	19.1832	19.1383	19.0459	19.2736	28	4	4	4	4	3	3	3	3
Q9CR00	Psmd9	26S proteasome non-ATPase regulatory subunit 9	0.314572	1	0.0658054	0.0468265	1	0.00933886	0.609038	1	-0.10319	0.00349466	1	-0.0013237	0.241041	1	-0.0964241	0.0763821	1	0.0302194	0.124912	0.949639	0.0397197	0.554075	0.874025	0.106849	0.675394	0.928626	0.145483	0.145742	1	-0.0406694	20.7079	20.7737	20.7172	20.6047	20.6682	20.6668	20.5717	20.6984	28	4	4	4	4	3	3	3	3
Q9CQZ6	Ndufb3	NADH dehydrogenase [ubiquinone] 1 beta subcomplex subunit 3	0.635729	1	0.182521	0.48718	1	0.126188	0.729319	1	0.159602	0.0715325	1	0.0347919	0.123274	1	-0.0511697	0.370845	1	0.156557	0.0445769	0.973355	-0.0192297	0.348848	0.87732	0.1285	0.639938	0.930858	0.158128	0.274662	1	-0.0930924	20.2041	20.3866	20.3303	20.3637	20.2234	20.2581	20.1722	20.3799	28	4	4	4	4	3	3	3	3
Q3UCQ1	Foxk2	Forkhead box protein K2	0.125348	1	-0.107946	0.266109	1	0.0851655	0.110545	1	-0.131194	0.689259	1	-1.81266	1.55834	1	-1.17143	0.41155	1	-0.584288	2.11541	0.204148	-1.10827	0.228201	0.836551	0.59644	0.300067	0.942571	0.14832	0.374863	1	-0.761055	17.3227	17.2148	17.4079	17.1915	18.431	17.7022	17.2596	17.8467	27	4	4	4	4	3	2	3	3
Q9CQZ1	Hsbp1	Heat shock factor-binding protein 1	0.234611	1	0.117481	0.453163	1	0.17888	0.203219	0.998611	-0.0753055	0.0960439	1	0.0432892	0.0112807	1	0.00555992	0.319587	1	0.132132	0.919138	0.667628	0.298888	0.807033	0.751245	0.37308	1.23941	0.894664	0.472208	0.619422	1	0.21141	19.1626	19.2801	19.3415	19.0873	18.8637	18.907	18.8693	18.9959	28	4	4	4	4	3	3	3	3
Q9CQY6	Uqcc2	Ubiquinol-cytochrome-c reductase complex assembly factor 2	0.00496129	1	0.00441885	0.273194	1	0.0748711	0.0319193	1	0.0158072	0.0182935	1	0.0217603	0.0699965	1	0.075229	0.123741	1	0.141886	1.08287	0.507892	0.607658	0.71254	0.731717	0.590317	1.57618	0.87187	0.6073	0.58466	1	0.484293	16.9518	16.9562	17.0266	16.9676	16.3441	16.3659	16.4193	16.486	28	4	4	4	4	3	3	3	3
Q9CQY5	Magt1	Magnesium transporter protein 1	0.13609	1	-0.140559	0.343014	1	-0.318683	0.35862	1	-0.671461	1.05268	1	0.369283	0.15464	1	-0.530896	1.16755	1	0.251204	0.877739	0.582033	0.4444	0.0553196	0.967957	-0.0654422	0.227966	0.931705	0.656614	0.157939	1	-0.495489	17.7783	17.6378	17.4596	17.8698	17.3339	17.7032	18.0539	17.5851	26	4	4	4	3	3	3	2	3
[truncated: 4,069 more rows]
[truncated: 31 more columns]

## Sheet: WT vs SMA
Sig WT SMA
[truncated: 497 more rows]

## Sheet: GO WT SMA
All GO - SMA vs WT; Background Mus musculus - Functional Annotation Chart														All GO. TOP 5 - SMA vs WT; Background Mus musculus - Functional Annotation Chart
[truncated: 152 more rows]

[truncated: 5 more sheets: DownUp SMA, KEGG OXPHOS, Pyruvate, NAC, Men]
